# Supplementary material for: Deletion of Gpatch2 does not alter Tnf expression in mice
Source: Cell Death Dis. 2023 Mar 27;14(3):214. doi: 10.1038/s41419-023-05751-x (PMC10043016; doi:10.1038/s41419-023-05751-x)
Supplement: Supplementary file 2 — Supplementary Table 1 [file 41419_2023_5751_MOESM2_ESM.xlsx]

## Sheet: Spreadsheet Information
12 high-GFP populations were sequenced from 10 clones (6AD, 6AH, 6AQ, 6A6, 6A18, 6A102, 6A107, 6A117, 6A121 and 6A129) expanded following CRISPR library infection of HEK293T cells expressing the GFP-Tnf Del NRE construct. Clones 6A18 and 6A107 displayed two distinct GFP-positive populations after expansion. For these clones, both populations were sequenced together (Total), and the highest GFP-po…

## Sheet: Water
	Replicates 1 - 7 pooled
	sgRNA sequence	Gene	sgRNA count
Water	ATAACGAATGAAGCCTCGTG	TIMMDC1	375
Water	TCTCTCAGTGCCAACGACAT	SEMA4G	355
Water	ATGTCCATGAAGTCAGGTGA	hsa-mir-6853	311
Water	ATGATCGCCCTCGGCAGCCT	ART5	272
Water	CTTATTCCAGACCTTGTCGC	SYT8	262
Water	TTCCTCAGTGCTTCATCCAG	PNMA6A	63
Water	CAAGTACGAAGATATCTATG	TFAP2B	48
Water	TTACTCACAGTGTGTTATCC	ACTL6A	37
Water	TCCGCTGCCACGTCTATGAC	GK5	36
Water	GAACATTGATAATGCCAAAC	KRT32	34
Water	ACCGGAGCTTCGACCGCTAC	MRPL38	32
Water	GTAAGCTGGGGGGCTGCTCA	UCKL1	26
Water	TTGGAAGACCCTCACTTCCG	FOXN2	25
Water	TACTCCTTTGTTATGCTCTC	OR5D14	23
Water	ACCGGTCTCCGCCGCCCTTG	NT5C3B	18
Water	GGAACCCCTCATCAACTACT	CTSE	17
Water	ACCTCAGTCCTGCCGATCTC	GPR143	16
Water	AAACTGAATGTATGGGACAT	ARL3	15
Water	CTTAGCCACTGTGAACAAAG	hsa-mir-27b	15
Water	GACACATTCTACACCAATGC	MYO19	14
Water	CCCCCTTCGTTAGTCGTATA	C18orf32	13
Water	CCTGTCAGATGATGATGATT	HBP1	13
Water	CCAGAGCCCCTGCGTACCTA	GM2A	12
Water	TCACATCCAGGTAGTTCTCC	PGA3	12
Water	CTCTACAAATGCATCAAGAA	NHP2	11
Water	AATTTCATCACTGCTTTCTT	RAPGEF5	11
Water	CATGCTGAAGTTCCACGTCT	SMARCAL1	11
Water	CTTATGAACCCTGCAAATGA	BLMH	10
Water	TTTCTGCAACTTGCCCTCAT	DDX21	10
Water	CAATGCCCATCACTGTCTTG	OR51B4	10
Water	ACACACCCGTTGTGTCATGA	OR2D3	9
Water	ACTCTACCACCTATGAAGAG	SLC1A5	9
Water	CTTGTAGATATCCTGATCAT	CD2	8
Water	TGAAGCCATCATCTTCCGTA	DYM	8
Water	GCAAGTCCTCATACTCTTGT	EYA4	8
Water	GCTTGCCAGCCTTGGTCCTT	hsa-mir-4283-1	8
Water	AGCGCTACCTCTTTAGAACT	NAPEPLD	8
Water	CCCTTACCTGCTTGGGGTTC	CD300A	7
Water	CCTACCTGTGCCGGGATTCT	GAD2	7
Water	AACCTTGTCCGAAGCTGACC	LZIC	7
Water	GTGTTCCAAAAGGATCATCA	RDM1	7
Water	GGAAAAAGTACCGCACTTTC	CCDC70	6
Water	GTTCAGCCTGCAATTTCCAT	DEFB105A	6
Water	CGGCACGACCCGGACAATAT	PKLR	6
Water	ACCAATCCGAAAGCCATTAC	SMIM8	6
Water	CAGTACGATGCCCCGCTTTA	SOCS3	6
Water	CCCAGTCGTCGACATCCCAG	SPTBN1	6
Water	TACATACCTGCTTACGGGCA	BRS3	5
Water	GTATACACTAAATCGCTTCT	EIF2B1	5
Water	CAGCATATTAAAGTCCACAC	GZF1	5
Water	GGAAGGCGGAGCGGCGGATC	hsa-mir-6125	5
Water	CCCGGACGTTTCCAAGTCCG	NPPB	5
Water	GTCACCTACCTCTGTCCTCG	OAZ1	5
Water	AGATTCCTTCTTCTGTTCAT	OSTC	5
Water	CTGCCTGAAAACCTTCCGTA	CTCFL	4
Water	CGGCCGGTGATTGCTTTCCA	ELL3	4
Water	GAAATGGAGCTGCTACGTTT	GUCY2F	4
Water	CCAGCTGTATGATCATACTG	HPS5	4
Water	GGTCCCTCAGGGTGCAACTT	NonTargetingControlGuideForHuman_0675	4
Water	ACCTTCGCCTGCCCGTACTG	RNF166	4
Water	ACACGGCAGCATGGCATCCG	SEMA3E	4
Water	AAAAATACCTTAAGTCTAGA	SKP2	4
Water	ACATGACTTACTTTCCTTTG	TMSB15B	4
Water	ACTTCATCCACCAGTCCTCC	hsa-mir-561	3
Water	CAAGGGCTTTGATGTCTTGT	hsa-mir-8065	3
Water	TGTTCAAGTCCAGCTGCTGT	KRT72	3
Water	GATGGAGGAGAGCTTACATC	NR3C1	3
Water	CTCACGTTGGTGCGGATCTG	PQLC2	3
Water	AAGCTTACCTGGTCCTAGTT	RCAN2	3
Water	ATTGCAGATACAAAGCTGTC	SLC29A1	3
Water	GCCATGCCCTGGTCGTCCCG	XKR8	3
Water	GGGTCTCGTGGCGTACCAGA	ACSL1	2
Water	TTGGCGGGAGTGAGTTTCTC	ARSG	2
Water	AAGTACGCGCCTCCCCCCTG	C1orf204	2
Water	CGTCGTAATCAAAAGTGCTG	CD209	2
Water	CTCCTCGTTGGTCTGGTCCT	CDRT15	2
Water	GCTCAGTTACAATCTGCCCT	CHKA	2
Water	ATGATGCTTCTCACTGTGTA	COX14	2
Water	TTCTCAGTCCCTGAACTTCA	EMB	2
Water	AAACAAGAGTTCCCAAGAGA	GK	2
Water	CAGTTTTTGCCATTAAGTTG	hsa-mir-548ae-1	2
Water	AGAGCTCGGACAGCGGCTCC	IFI6	2
Water	ACGACTGACCCAAGTGTCAT	KDM5A	2
Water	ACACCAGCGATCTTTCACAT	NALCN	2
Water	CCAGATCCAGCCTCGGGACA	ROBO4	2
Water	TCATCCCAGTACTGCCTATT	SCG2	2
Water	ACTACGACTACTCGGGCCAG	SIGLEC1	2
Water	GGACTTGCAGGCCATTGAGC	SLC30A2	2
Water	AAATTTCTCCACGACAAGAA	SLC39A7	2
Water	GATGGCCGGTGACTCTTGGT	TLDC2	2
Water	TACGGTCTGGCCGTCGGCTG	TMEM223	2
Water	TGCTCAGCTGACAACTGCTC	TWISTNB	2
Water	GACGAAGGCCCCCACTCCGC	WDR96	2
Water	AACACGGAATCTTACCAATT	ZBTB10	2
Water	TATTCATCCTGCTTCCGTTT	ZC4H2	2
Water	GCTGCACACCGAGCGCGTCT	2011-03-01	1
Water	ATGCTGCTACGTCACCAGCC	ADAMTS9	1
Water	TCTCTTCAGTGAGCCCTACA	AFF3	1
Water	AGCGATCGCTCTCGTTGCTC	ALDH3B2	1
Water	GTCATCCGTAGTACAAGCAG	ARMC12	1
Water	TGGTGCTTCCTGCCGTCGAC	ATP6AP1	1
Water	CATGAAACGAGACGACACCA	BHLHE41	1
Water	TCCCGAGGGACAGTTATCTC	C17orf80	1
Water	GAAACTTACAAGTGCCGTTG	C8orf31	1
Water	CAGGGTCAGTCCTATTGCAT	C9orf156	1
Water	GACACCAAAAGCACTGTGAC	CASC3	1
Water	CGTGGTCGCCACCAAAATTG	CCDC13	1
Water	TTTGTTGACATTTGTTGTTT	CCNB2	1
Water	GTGTACATGACCAAGCCGGA	CDA	1
Water	GAAGACTTTCGAGCCAGCAT	CLYBL	1
Water	CATACTTTCATGGACAACAT	CRISP1	1
Water	CTGCTGCGTCTAGGTCCCTT	CT47A1	1
Water	ATTCAATGCTACCCTCCATT	CUL4B	1
Water	GATGGCTCTCATCCCAGACT	CYP3A4	1
Water	TGACTTCTCTGATCCATTGC	DISP1	1
Water	GCTTGAGGTCTATGCAGTTA	EFHC2	1
Water	CTGCCAAGTTAGACAGCCCC	FAM86A	1
Water	TGGCGTCGACAGCCCAGTAG	GALNS	1
Water	AATTGCTTTCCACTAAGTAC	GFRAL	1
Water	TGGGGTCATCGAGTTGAACA	GLI1	1
Water	CGGAGAACCTCACACTTTAT	GNRH2	1
Water	CCCGCCGGCTGCAAGCACGA	GPR125	1
Water	CCACGCCATCCGCCTGCTCC	GSTM1	1
Water	GCTTGACCCAGCCTCATCTG	HAS2	1
Water	AAAGTTGTCTATATTAGTTG	HERC3	1
Water	CTGCTGCTCACATGGTGTCT	HIC2	1
Water	CACTCTTGTTGTCAAGAAAT	HNRNPCL1	1
Water	AGGAAAGCCACTCCTGACTT	hsa-mir-4462	1
Water	ACCACAATAAAATTGTTGTG	hsa-mir-633	1
Water	CCACGTGGCCCGGGGCATCG	IFNL4	1
Water	CGTTGCTCGAAATGACCGCA	JAM3	1
Water	GAATACACTCTGCAGAGCTT	KDM5C	1
Water	GTGAAAACCTCGACATCTGT	KIR2DL4	1
Water	TAGTAACTCACAGTAGTTAT	KLHDC2	1
Water	CGATGTCGTGCAGCGTCACG	KLHL17	1
Water	CTGTGGGTACCTCCTCATAC	KRT82	1
Water	ACAGCAGCTGGGGCGACAGT	KRTAP4-11	1
Water	TACCGGAAACATCATATATT	LARP4	1
Water	CACTCTAATGTGCTCCGTGA	LY9	1
Water	TATAATCGTTGCACCAGTAG	LYZL6	1
Water	GATCTTTACTGGATCGCTGC	MADD	1
Water	GCGACGCCTGGCTCTAACAC	MAGEB1	1
Water	TGTATCTGCCCAAACGCCAA	MPHOSPH8	1
Water	TCCGCACTCACCCGCTAGTC	MRPL40	1
Water	TCAGCATTTGTGATCATCAT	MRPS16	1
Water	CGGCCCCGTTAAGCACAGCC	MUC2	1
Water	CAAGAATGCGCCAACCCCAC	NCAM1	1
Water	TTCATACAACAGAATTTGAG	NEMF	1
Water	GAGCAGCTGTCAGGTCTTGT	NonTargetingControlGuideForHuman_0861	1
Water	TAATGTAGTGGGTCAATAGA	OMD	1
Water	AGATGGCTTTGTTATGGGAC	OR1D2	1
Water	CATCTCAGGTATGGATATTC	OR52W1	1
Water	GACATGGCGGCTTCACTCTC	PDGFD	1
Water	TGAGCCCATTCGCCTCCTTT	PHF10	1
Water	CCAGCTGTAAGCTGTCCGCG	POU3F2	1
Water	AGCAATGCCTTGCCAGTCTC	PRDM4	1
Water	GGATGATGGCGGCCGCCCCC	RAB20	1
Water	CTCGGCACGGTTCTCTTCGT	SPHK2	1
Water	TTTCACCAATGAAGAATCGC	ST8SIA4	1
Water	TGCAAATGTGGGACACACAC	SVEP1	1
Water	TCACGCCCTTCACCGTGACC	TLX3	1
Water	AACCTGTCAGCGCCTTTGTG	TMBIM1	1
Water	TTATACCTGTGAGCTCAGCC	TNIP1	1
Water	TCCCGTTGAGCCGCTTCTTC	TOM1L2	1
Water	TGCTGAGTTTGCTGAGAGAT	TPM3	1
Water	TAGCAGGGCCTTTGATAACA	TRAPPC2L	1
Water	TAGTTGCTGCTCAGGGAGAT	VCY1B	1
Water	GGCTGTACCTTTAACCAGAA	YY1AP1	1
Water	CATTTCTGATTCTGCATCGA	ZFY	1
Water	CACTGAAGAACGCTACATTC	ZNF32	1
Water	CTGCAGGAACCTTGCCTCCT	ZNF77	1
Water	CACACCGGTTTCTGTTCGTT	ZSCAN21	1

## Sheet: 6AD
	Replicate 1						Replicate 2						Replicate 3
Clone	sgRNA sequence	Gene	sgRNA count				sgRNA sequence	Gene	sgRNA count				sgRNA sequence	Gene	sgRNA count
6AD	ATAACGAATGAAGCCTCGTG	TIMMDC1	232711				ATGTCCATGAAGTCAGGTGA	hsa-mir-6853	280031				ATAACGAATGAAGCCTCGTG	TIMMDC1	248249
6AD	ATGTCCATGAAGTCAGGTGA	hsa-mir-6853	228100				ATAACGAATGAAGCCTCGTG	TIMMDC1	276357				ATGTCCATGAAGTCAGGTGA	hsa-mir-6853	238428
6AD	TCTCTCAGTGCCAACGACAT	SEMA4G	224230				TCTCTCAGTGCCAACGACAT	SEMA4G	271388				TCTCTCAGTGCCAACGACAT	SEMA4G	237693
6AD	CTTATTCCAGACCTTGTCGC	SYT8	170283				ATGATCGCCCTCGGCAGCCT	ART5	263484				ATGATCGCCCTCGGCAGCCT	ART5	176008
6AD	ATGATCGCCCTCGGCAGCCT	ART5	161109				CTTATTCCAGACCTTGTCGC	SYT8	239001				CTTATTCCAGACCTTGTCGC	SYT8	169135
6AD	TTCCTCAGTGCTTCATCCAG	PNMA6A	41230				TTCCTCAGTGCTTCATCCAG	PNMA6A	47217				TTCCTCAGTGCTTCATCCAG	PNMA6A	41268
6AD	CAAGTACGAAGATATCTATG	TFAP2B	30974				TTACTCACAGTGTGTTATCC	ACTL6A	44439				CAAGTACGAAGATATCTATG	TFAP2B	35312
6AD	TTACTCACAGTGTGTTATCC	ACTL6A	26247				CAAGTACGAAGATATCTATG	TFAP2B	40276				ACCGGAGCTTCGACCGCTAC	MRPL38	33909
6AD	ACCGGAGCTTCGACCGCTAC	MRPL38	24252				ACCGGAGCTTCGACCGCTAC	MRPL38	36303				TTACTCACAGTGTGTTATCC	ACTL6A	27886
6AD	TTGGAAGACCCTCACTTCCG	FOXN2	19898				TACTCCTTTGTTATGCTCTC	OR5D14	25665				TTGGAAGACCCTCACTTCCG	FOXN2	20715
6AD	TACTCCTTTGTTATGCTCTC	OR5D14	15526				TTGGAAGACCCTCACTTCCG	FOXN2	22990				TACTCCTTTGTTATGCTCTC	OR5D14	17892
6AD	GGAACCCCTCATCAACTACT	CTSE	13282				GGAACCCCTCATCAACTACT	CTSE	17363				GGAACCCCTCATCAACTACT	CTSE	15414
6AD	CTTAGCCACTGTGAACAAAG	hsa-mir-27b	9118				CTTAGCCACTGTGAACAAAG	hsa-mir-27b	11584				AAACTGAATGTATGGGACAT	ARL3	10892
6AD	ACCGGTCTCCGCCGCCCTTG	NT5C3B	8748				AAACTGAATGTATGGGACAT	ARL3	11455				CCAGAGCCCCTGCGTACCTA	GM2A	10417
6AD	ACTCTACCACCTATGAAGAG	SLC1A5	7850				GCTTGCCAGCCTTGGTCCTT	hsa-mir-4283-1	10403				CTTAGCCACTGTGAACAAAG	hsa-mir-27b	9522
6AD	CCAGAGCCCCTGCGTACCTA	GM2A	7361				CCAGAGCCCCTGCGTACCTA	GM2A	10049				ACCGGTCTCCGCCGCCCTTG	NT5C3B	9452
6AD	AAACTGAATGTATGGGACAT	ARL3	7334				ACCGGTCTCCGCCGCCCTTG	NT5C3B	9814				ACTCTACCACCTATGAAGAG	SLC1A5	7722
6AD	CTCTACAAATGCATCAAGAA	NHP2	5834				ACTCTACCACCTATGAAGAG	SLC1A5	9744				GCTTGCCAGCCTTGGTCCTT	hsa-mir-4283-1	6487
6AD	CCTACCTGTGCCGGGATTCT	GAD2	5716				CCTACCTGTGCCGGGATTCT	GAD2	7674				CCTACCTGTGCCGGGATTCT	GAD2	6218
6AD	GCTTGCCAGCCTTGGTCCTT	hsa-mir-4283-1	5594				ACATGACTTACTTTCCTTTG	TMSB15B	6384				CTCTACAAATGCATCAAGAA	NHP2	5040
6AD	ACATGACTTACTTTCCTTTG	TMSB15B	5029				CTCTACAAATGCATCAAGAA	NHP2	5887				ACATGACTTACTTTCCTTTG	TMSB15B	4601
6AD	ATCAATGCCCCAGACCGCCC	SHARPIN	511				ATCAATGCCCCAGACCGCCC	SHARPIN	579				ATCAATGCCCCAGACCGCCC	SHARPIN	416
6AD	GTAGACATTCTGGCGGTAGT	PCDHGA1	276				CTTTGCAGTTACCTAGCCCC	NOXA1	397				CTTTGCAGTTACCTAGCCCC	NOXA1	389
6AD	AGCAATGCCTTGCCAGTCTC	PRDM4	269				AGCAATGCCTTGCCAGTCTC	PRDM4	243				CGATGTCGACTTCTTGTGCA	ZFP36L2	314
6AD	CTTTGCAGTTACCTAGCCCC	NOXA1	267				CGATGTCGACTTCTTGTGCA	ZFP36L2	212				TACCCCTTTAACATGTTCAA	YME1L1	246
6AD	CGATGTCGACTTCTTGTGCA	ZFP36L2	251				CCTGACGCCATGAGCTACTA	KRTAP19-4	211				GTAGACATTCTGGCGGTAGT	PCDHGA1	212
6AD	TACCCCTTTAACATGTTCAA	YME1L1	232				TACCCCTTTAACATGTTCAA	YME1L1	144				CCTGACGCCATGAGCTACTA	KRTAP19-4	138
6AD	CCTGACGCCATGAGCTACTA	KRTAP19-4	144				AGCCATTTGCTGTGTCCTAA	CDC40	133				AGCCATTTGCTGTGTCCTAA	CDC40	123
6AD	AAACTCCCCAACCGAAACCT	STAU1	111				TGCAGTGATACTTCTGTCAT	ACAD11	120				AGCAATGCCTTGCCAGTCTC	PRDM4	101
6AD	TGCAGTGATACTTCTGTCAT	ACAD11	92				GTAGACATTCTGGCGGTAGT	PCDHGA1	95				AAACTCCCCAACCGAAACCT	STAU1	88
6AD	CGATGTCGTGCAGCGTCACG	KLHL17	38				GATGGCTCTCATCCCAGACT	CYP3A4	81				TGCAGTGATACTTCTGTCAT	ACAD11	78
6AD	TTATTACTTGTTCGTCCTAC	SPESP1	36				CACTAAGGATCCTTCTCATC	WDR27	68				CACTAAGGATCCTTCTCATC	WDR27	66
6AD	CACTAAGGATCCTTCTCATC	WDR27	35				ACCTTCGCCTGCCCGTACTG	RNF166	66				CATATGTATGATCCAATTTG	SPINK9	53
6AD	GATGGCTCTCATCCCAGACT	CYP3A4	32				CATATGTATGATCCAATTTG	SPINK9	49				GATGGCTCTCATCCCAGACT	CYP3A4	46
6AD	ATTTCACCTCCAACATCAGC	NPAS2	25				AAACTCCCCAACCGAAACCT	STAU1	40				CGAGCCATCTCGCGTCTAGC	C9orf92	31
6AD	TCAAATGGCATTCAATCCGA	DSG1	22				GCGATATAGCTACCTCAGAT	LCLAT1	23				CGATGTCGTGCAGCGTCACG	KLHL17	26
6AD	TTGAGTCGGGCTTCATGAGT	OR52E2	21				CCCATGGCTTAACCGCCTAT	hsa-mir-3918	20				GCGATATAGCTACCTCAGAT	LCLAT1	24
6AD	CCTGATGTGGCAACAACCTC	ATRN	18				GGCCCCCATCCGAGTGCTTC	LPCAT4	16				GGAGGCCCGGGCTAATGCCG	ZBTB4	21
6AD	GTTCCCGGATCCGATTCTCT	HOXC10	17				TTATTACTTGTTCGTCCTAC	SPESP1	13				CCCATGGCTTAACCGCCTAT	hsa-mir-3918	20
6AD	CATTTCTGATTCTGCATCGA	ZFY	16				CGAAGGGGTTCTGGAAACTT	HNRNPA1L2	6				TTATTACTTGTTCGTCCTAC	SPESP1	18
6AD	TGCTCAGCTGACAACTGCTC	TWISTNB	14				GGCTTGCCAGCCTTGGTCCT	hsa-mir-4283-2	6				GCTCAGTTACAATCTGCCCT	CHKA	17
6AD	GCTCAGTTACAATCTGCCCT	CHKA	13				GCCAGCGATCCCGCCGGAAT	ZDHHC1	6				CATTTCTGATTCTGCATCGA	ZFY	17
6AD	GAACATTGATAATGCCAAAC	KRT32	12				GACTGGAATGGCTACGCGCC	CDX2	3				ATTTCACCTCCAACATCAGC	NPAS2	14
6AD	ATATACCCCTCAGGGGTTAT	TNFRSF1A	12				GTAGACGTCGTGAGCTTCAC	NonTargetingControlGuideForHuman_0077	3				TGCTCAGCTGACAACTGCTC	TWISTNB	12
6AD	CGAGCCATCTCGCGTCTAGC	C9orf92	11				CGATGTCGTGCAGCGTCACG	KLHL17	2				ATATACCCCTCAGGGGTTAT	TNFRSF1A	10
6AD	CCCATGGCTTAACCGCCTAT	hsa-mir-3918	11				CGCGTTACCGTCTCGGGGCT	MPST	2				CCTGATGTGGCAACAACCTC	ATRN	9
6AD	CATATGTATGATCCAATTTG	SPINK9	11				GGTCGTGAGAGAAGATGAAT	ADPGK	1				CAGAATGCCCTTAGGCCCCC	GNRH2	9
6AD	GCCAGCGATCCCGCCGGAAT	ZDHHC1	11				TCTCTTCAGTGAGCCCTACA	AFF3	1				TACACTGGTCTGCTAAGGGG	SLFN11	8
6AD	CGAAGGGGTTCTGGAAACTT	HNRNPA1L2	9				GTCATCCGTAGTACAAGCAG	ARMC12	1				AAACAAGAGTTCCCAAGAGA	GK	7
6AD	TCTCCGCTTCTTCCGCCAGT	PINK1	9				CAGCTCCGCACCTTCGAGCA	ATP6V0D2	1				GTTCCCGGATCCGATTCTCT	HOXC10	7
6AD	TCCGCTGCCACGTCTATGAC	GK5	8				CGCGGTCCTGAGTCTCCGGA	CARNS1	1				TCTCCGCTTCTTCCGCCAGT	PINK1	6
6AD	GCGATATAGCTACCTCAGAT	LCLAT1	8				CGATGGAGAGCTCCCGCGTG	CARTPT	1				CTACGACATGCTGGGGATCA	SUCNR1	6
6AD	GACACATTCTACACCAATGC	MYO19	8				ACCCTGCGACGACGAGCTCC	DCAF12L2	1				CGCATCTCACCATCACATAA	TLE3	6
6AD	GTAAGCTGGGGGGCTGCTCA	UCKL1	8				TTCTTTCTGTTCACGTGTTA	DDX50	1				GGCTTGCCAGCCTTGGTCCT	hsa-mir-4283-2	5
6AD	CTCCGAGTTCTAAGTGTGTA	FAM122B	7				TTTCATGGTTGCAGATATAA	DYNAP	1				GGACTTGCAGGCCATTGAGC	SLC30A2	5
6AD	ACACACCCGTTGTGTCATGA	OR2D3	7				CTCTACAGGAAGAACGCCTC	EPN2	1				CTCCGAGTTCTAAGTGTGTA	FAM122B	4
6AD	CAATGCCCATCACTGTCTTG	OR51B4	7				CTTACCTGATGTACCCCTTG	FAM118B	1				CCTTGGCGAAATGCAGTAAT	IRG1	4
6AD	TCACATCCAGGTAGTTCTCC	PGA3	7				GCTTGACCCAGCCTCATCTG	HAS2	1				AATGGGACAGTCCTCCAGCT	ALK	3
6AD	CTACGACATGCTGGGGATCA	SUCNR1	7				CCATAATAAAAAGTGTATCC	MAN1A1	1				TCAAGAAAGAAGAAAATCCA	ARPP21	3
6AD	GGCTTGCCAGCCTTGGTCCT	hsa-mir-4283-2	6				CAATGCCCATCACTGTCTTG	OR51B4	1				GAACATGGTGTATATCATCC	CMTR2	3
6AD	AAGAATTCCCGCGTGGTCTG	LOXL2	6				AAGAGCGCAACACAGCCTTT	OR8H1	1				GCGCTGCGCGACCAGCTTGC	FAM195A	3
6AD	AATGGGACAGTCCTCCAGCT	ALK	5				TCTCCGCTTCTTCCGCCAGT	PINK1	1				CGAAGGGGTTCTGGAAACTT	HNRNPA1L2	3
6AD	TGAAGCCATCATCTTCCGTA	DYM	5				CGTCCTTACAGCATATAGGC	POLE3	1				GGCCCCCATCCGAGTGCTTC	LPCAT4	3
6AD	GAAATGGAGCTGCTACGTTT	GUCY2F	5				CCAGCTGTAAGCTGTCCGCG	POU3F2	1				CGTCCTTACAGCATATAGGC	POLE3	3
6AD	AACCTTGTCCGAAGCTGACC	LZIC	5				GGTGTACATCCTACTGCGCC	PTGER1	1				GTGTTCCAAAAGGATCATCA	RDM1	3
6AD	AATGCAGGCACTCTCCATAC	RSPO2	5				CTTACCTGGGTTCCTTGACA	PXT1	1				AATCTGTTACTGCAGACAGA	RSF1	3
6AD	CATGCTGAAGTTCCACGTCT	SMARCAL1	5				GGACTTGCAGGCCATTGAGC	SLC30A2	1				GATGAGCCGGTACACTAGCG	TTC30A	3
6AD	ATTGGGCTGACCTGCGCCCT	CLCN2	4				TACACTGGTCTGCTAAGGGG	SLFN11	1				GCCATATGTGATCACGTTAT	ZNF181	3
6AD	GAACATGGTGTATATCATCC	CMTR2	4				TTTCTGATGCTCTTAGTGAG	SNX6	1				ATTGGGCTGACCTGCGCCCT	CLCN2	2
6AD	CGCGCTCCCGAGGAAGAGTG	DUSP28	4				TGCAAATGTGGGACACACAC	SVEP1	1				GAAGACTTTCGAGCCAGCAT	CLYBL	2
6AD	GCGCTGCGCGACCAGCTTGC	FAM195A	4				CCATGACTTACTTTCCTTTG	TMSB15A	1				CAAACTGCCAGTTGCAACCA	DDIT4L	2
6AD	CATCTCAGGTATGGATATTC	OR52W1	4				TGCTCAGCTGACAACTGCTC	TWISTNB	1				TCCTGCAAGCCACTCGCTGA	DIS3L2	2
6AD	CGTCCTTACAGCATATAGGC	POLE3	4				CTGCAGGAACCTTGCCTCCT	ZNF77	1				GACTCATAGGTGTCGTCTCC	FAM189A1	2
6AD	CGCATCTCACCATCACATAA	TLE3	4										GCTTGACCCAGCCTCATCTG	HAS2	2
6AD	ACAACATTGGCCCAGAAGCC	TSPY2	4										AAGAAACACTCACAGCTGGC	hsa-mir-34a	2
6AD	GCCATATGTGATCACGTTAT	ZNF181	4										AAGAATTCCCGCGTGGTCTG	LOXL2	2
6AD	TTTCTGCAACTTGCCCTCAT	DDX21	3										GTAGACGTCGTGAGCTTCAC	NonTargetingControlGuideForHuman_0077	2
6AD	GTTCAGCCTGCAATTTCCAT	DEFB105A	3										ACTTTGACAGAACGTCTCCT	PEX2	2
6AD	GTATACACTAAATCGCTTCT	EIF2B1	3										CTTACTGAATATCACCCTCT	POMK	2
6AD	CCTTGGCGAAATGCAGTAAT	IRG1	3										ACCTTCGCCTGCCCGTACTG	RNF166	2
6AD	TGTTCAAGTCCAGCTGCTGT	KRT72	3										ATCCTACCACCGTCTTCGAG	RNF26	2
6AD	AGGGAAACCTCTATGGGTAA	NonTargetingControlGuideForHuman_0829	3										GAATATGATGCTGTATTGAA	SLC39A10	2
6AD	CGGCACGACCCGGACAATAT	PKLR	3										ACAACATTGGCCCAGAAGCC	TSPY2	2
6AD	AATTTCATCACTGCTTTCTT	RAPGEF5	3										GATCGTAAATATGACACACC	ZFP69B	2
6AD	GTGTTCCAAAAGGATCATCA	RDM1	3										CATCCTTAGGTTCGCCATCC	ACTN4	1
6AD	GATCTGTGTTTCAAACGTTA	STAT4	3										ATAGACGATAGGGTTCATCA	ADORA3	1
6AD	CCATGACTTACTTTCCTTTG	TMSB15A	3										TCTCTTCAGTGAGCCCTACA	AFF3	1
6AD	TACATACCTGCTTACGGGCA	BRS3	2										GTCATCCGTAGTACAAGCAG	ARMC12	1
6AD	CTTGTAGATATCCTGATCAT	CD2	2										ATCTGCCGTGAAGATATCCT	BIN3	1
6AD	GAAGACTTTCGAGCCAGCAT	CLYBL	2										TACATACCTGCTTACGGGCA	BRS3	1
6AD	TTCCATCTTAGGAGACACCG	CNNM3	2										CGATGGAGAGCTCCCGCGTG	CARTPT	1
6AD	CTGCTGCGTCTAGGTCCCTT	CT47A1	2										TGATTTGCAAACAAAACTTC	CCDC158	1
6AD	TTAGTCATACCTCTTCATCT	DMC1	2										ACTGCCTGAAAATTTGCACT	CHDC2	1
6AD	CGCCAACTCTTTGTGCTAGC	GNAI1	2										TTCCATCTTAGGAGACACCG	CNNM3	1
6AD	CGGAGAACCTCACACTTTAT	GNRH2	2										TTTCATGGTTGCAGATATAA	DYNAP	1
6AD	CAGCATATTAAAGTCCACAC	GZF1	2										CTCTACAGGAAGAACGCCTC	EPN2	1
6AD	GGAAGGCGGAGCGGCGGATC	hsa-mir-6125	2										CCAAGAGTTCTTCCATGCGC	GCNT7	1
6AD	TTTACAACTTCAACCGCCAC	LPAR4	2										TGCCTACTCTTCATTGCTGT	GDPD4	1
6AD	AGATTCCTTCTTCTGTTCAT	OSTC	2										CGCCAACTCTTTGTGCTAGC	GNAI1	1
6AD	CTTACTGAATATCACCCTCT	POMK	2										TTGTCACTGAGCTTGACTCC	GOLGA6C	1
6AD	ATCCTACCACCGTCTTCGAG	RNF26	2										CCACGCCATCCGCCTGCTCC	GSTM1	1
6AD	ATTGCAGATACAAAGCTGTC	SLC29A1	2										ACTATGTGAGGCGTTGGGAC	HCAR2	1
6AD	CAGTACGATGCCCCGCTTTA	SOCS3	2										CTGGAATGCTCGGAATAAGA	hsa-mir-1244-1	1
6AD	CCCAGTCGTCGACATCCCAG	SPTBN1	2										GGCCGCTGCCCCCCTGCCGC	hsa-mir-137	1
6AD	TCTCGAACACGATGTCCTCG	STX11	2										AATTATGGCTTCTCTAACGA	HTATSF1	1
6AD	GCAGCGGGAATGCCTTACCT	SYNRG	2										CTCATAGTCTGCAGGGTCAT	IFT46	1
6AD	GATCGTAAATATGACACACC	ZFP69B	2										GAAGCCGCCATCCACGCCGT	ITPRIPL2	1
6AD	GACGTAGCAGCATTAAACAG	ADAMTS9	1										CCATCGAGAAATGGCCGCGT	KBTBD8	1
6AD	ATAGACGATAGGGTTCATCA	ADORA3	1										ACATCATAGCCACGCCCTCT	KCNH7	1
6AD	TCTCTTCAGTGAGCCCTACA	AFF3	1										GAACATTGATAATGCCAAAC	KRT32	1
6AD	CTGGAACCGCGAGGCAGCCG	ALPP	1										CTGTGGGTACCTCCTCATAC	KRT82	1
6AD	TGAGCGCCGTGCGCCCTAAT	ANKRD34A	1										TTTACAACTTCAACCGCCAC	LPAR4	1
6AD	GGGCACCCCCCTCGTCTGCG	AZU1	1										AACCTTGTCCGAAGCTGACC	LZIC	1
6AD	CATGAAACGAGACGACACCA	BHLHE41	1										ATCCTGGAGTGGATGTTATG	MRGPRX1	1
6AD	CTTATGAACCCTGCAAATGA	BLMH	1										TCAGCATTTGTGATCATCAT	MRPS16	1
6AD	GTTCCGCCGAATGGCGGAGA	C1QA	1										TTGTTTGACCGGACCCCGAC	MYL4	1
6AD	CGATGGAGAGCTCCCGCGTG	CARTPT	1										AGGGAAACCTCTATGGGTAA	NonTargetingControlGuideForHuman_0829	1
6AD	CGTGGTCGCCACCAAAATTG	CCDC13	1										TGTTTTGCATGTTGCATAGG	NonTargetingControlGuideForHuman_0898	1
6AD	GGAAAAAGTACCGCACTTTC	CCDC70	1										GTCTATCCGTGAGACCATGA	PGC	1
6AD	TTTGTTGACATTTGTTGTTT	CCNB2	1										CCCACACCGGGAAACTGTGC	PGLS	1
6AD	GACTGGAATGGCTACGCGCC	CDX2	1										TTGGGAGTATCTCCGTATTC	PIGU	1
6AD	ACTGCCTGAAAATTTGCACT	CHDC2	1										CAGGTGTCTCCAGGCCTCCT	PRAMEF8	1
6AD	CTGCCTGAAAACCTTCCGTA	CTCFL	1										TCGGTAATAACTTCTCGTCA	RAB4A	1
6AD	ACAGGCAGAGCGTTACCAAG	CTNND1	1										AATGCAGGCACTCTCCATAC	RSPO2	1
6AD	ATTCAATGCTACCCTCCATT	CUL4B	1										TTTCTGATGCTCTTAGTGAG	SNX6	1
6AD	CAAACTGCCAGTTGCAACCA	DDIT4L	1										GATCTGTGTTTCAAACGTTA	STAT4	1
6AD	ACTGACCTTTAGCCGAAGTC	DIXDC1	1										GTTAAGACAGGCCTTTCTTT	TAS2R13	1
6AD	TGGAGTAGCCCTCAGAATAC	EPHA4	1										TGCATGAAACTTCTTCCACT	TBCEL	1
6AD	GACTCATAGGTGTCGTCTCC	FAM189A1	1										TTGACCATCCTCTTCTACAG	TMEM245	1
6AD	GCATCTCCCGGGGGCGGTGT	FOXD4L5	1										CCATGACTTACTTTCCTTTG	TMSB15A	1
6AD	AATTGCTTTCCACTAAGTAC	GFRAL	1										CCTCCAGCCCCGCACACAAC	TPCN1	1
6AD	AAACAAGAGTTCCCAAGAGA	GK	1										GTAAGCTGGGGGGCTGCTCA	UCKL1	1
6AD	TGCTTCCAGCCGTTCAAACC	GSTO1	1										GTACGATAATGCAGAGCTGC	XKR4	1
6AD	CCTGTCAGATGATGATGATT	HBP1	1										CTGTGATGTTACCGTTATTG	ZBTB33	1
6AD	CTGCTGCTCACATGGTGTCT	HIC2	1										CCACCTCACCTGGCATCTGG	ZNF2	1
6AD	AAGCCCCCCGAGATTGCACA	HP	1										CGAGAAGCTCCAACCGCATC	ZNF691	1
6AD	CTGGAATGCTCGGAATAAGA	hsa-mir-1244-1	1
6AD	ACCTGCCAGGCCAGCGGGAC	hsa-mir-1250	1
6AD	GGCCGCTGCCCCCCTGCCGC	hsa-mir-137	1
6AD	CAGGTTGTCTTTTTACTATT	hsa-mir-3133	1
6AD	CAAGGGCTTTGATGTCTTGT	hsa-mir-8065	1
6AD	ACATCATAGCCACGCCCTCT	KCNH7	1
6AD	ACAGCAGCTGGGGCGACAGT	KRTAP4-11	1
6AD	TACCGGAAACATCATATATT	LARP4	1
6AD	TGATTCCTGCGTTAAAGTCC	LOC158434	1
6AD	GATGGCTTAGCAGTCGCTTA	MAP3K9	1
6AD	GCGCGCCTATCACGGGGACT	MCCC2	1
6AD	TAGCTACCATCTCTCCAGTA	MELK	1
6AD	TCCGCACTCACCCGCTAGTC	MRPL40	1
6AD	TCAGCATTTGTGATCATCAT	MRPS16	1
6AD	TTATGACAAGGACCCCGTTT	NDUFB11	1
6AD	GGTCCCTCAGGGTGCAACTT	NonTargetingControlGuideForHuman_0675	1
6AD	CCCGGACGTTTCCAAGTCCG	NPPB	1
6AD	GATGGAGGAGAGCTTACATC	NR3C1	1
6AD	TCATTCAAAGGACTCTTTGG	NUP54	1
6AD	ACTTCGTGCGGGACATGCCG	NXN	1
6AD	GTCACCTACCTCTGTCCTCG	OAZ1	1
6AD	TTCTGAGAGCAGGATTCATC	P2RY14	1
6AD	ACTTTGACAGAACGTCTCCT	PEX2	1
6AD	TCCGTCTCTGGAAACGCCGC	PLEKHA4	1
6AD	CATCGAAAGAAAATTCGTTC	RALGAPA2	1
6AD	AAGCTTACCTGGTCCTAGTT	RCAN2	1
6AD	ACCTTCGCCTGCCCGTACTG	RNF166	1
6AD	CCAGATCCAGCCTCGGGACA	ROBO4	1
6AD	CCCCGCCGACCACCACGAGC	RRAS2	1
6AD	AATCTGTTACTGCAGACAGA	RSF1	1
6AD	ACACGGCAGCATGGCATCCG	SEMA3E	1
6AD	GCAGCAATTGCAATTATTAT	SERINC1	1
6AD	ACTACGACTACTCGGGCCAG	SIGLEC1	1
6AD	AAAAATACCTTAAGTCTAGA	SKP2	1
6AD	GGACTTGCAGGCCATTGAGC	SLC30A2	1
6AD	TGTACTCACCAGCATCCCTT	SLC6A9	1
6AD	TACACTGGTCTGCTAAGGGG	SLFN11	1
6AD	TTCTCCGAGTAGACCCTAAA	SREK1IP1	1
6AD	TGCAAATGTGGGACACACAC	SVEP1	1
6AD	GATGCGCACCAACCCTACGC	SYCE3	1
6AD	GCCCTACCTGGATGGACCGC	TMC7	1
6AD	CCCTCCGGTCATCAACCCGC	TMEM8A	1
6AD	GGGCAGCAACGATCGAGTCC	TRIM55	1
6AD	TGTTCTGCCCTCCTCAAAGT	TRPC6	1
6AD	GATGAGCCGGTACACTAGCG	TTC30A	1
6AD	TAGTTGCTGCTCAGGGAGAT	VCY1B	1
6AD	GCCATGCCCTGGTCGTCCCG	XKR8	1
6AD	TCAGCTAATTTAACTTTGTA	ZBBX	1
6AD	AACACGGAATCTTACCAATT	ZBTB10	1
6AD	GCTGTACTCGCAGTCTTTCA	ZDHHC14	1
6AD	TTCAGGAACCATTGAAATTT	ZNF681	1
6AD	CTGCAGGAACCTTGCCTCCT	ZNF77	1

## Sheet: 6AH
	Replicate 1						Replicate 2						Replicate 3
Clone	sgRNA sequence	Gene	sgRNA count				sgRNA sequence	Gene	sgRNA count				sgRNA sequence	Gene	sgRNA count
6AH	CGATGTCGTGCAGCGTCACG	KLHL17	120100				CGATGTCGTGCAGCGTCACG	KLHL17	127427				CGATGTCGTGCAGCGTCACG	KLHL17	166710
6AH	ATTTCACCTCCAACATCAGC	NPAS2	72716				TGCTCAGCTGACAACTGCTC	TWISTNB	71257				TGCTCAGCTGACAACTGCTC	TWISTNB	109142
6AH	TGCTCAGCTGACAACTGCTC	TWISTNB	72205				ATTTCACCTCCAACATCAGC	NPAS2	67681				ATTTCACCTCCAACATCAGC	NPAS2	101810
6AH	GCTCAGTTACAATCTGCCCT	CHKA	67494				CCTGATGTGGCAACAACCTC	ATRN	60689				CCTGATGTGGCAACAACCTC	ATRN	91648
6AH	CCTGATGTGGCAACAACCTC	ATRN	65095				GCTCAGTTACAATCTGCCCT	CHKA	58547				GCTCAGTTACAATCTGCCCT	CHKA	88907
6AH	CATTTCTGATTCTGCATCGA	ZFY	59193				GTTCCCGGATCCGATTCTCT	HOXC10	57663				CATTTCTGATTCTGCATCGA	ZFY	83380
6AH	GTTCCCGGATCCGATTCTCT	HOXC10	46096				CATTTCTGATTCTGCATCGA	ZFY	56353				GTTCCCGGATCCGATTCTCT	HOXC10	69627
6AH	CATATGTATGATCCAATTTG	SPINK9	37798				CATATGTATGATCCAATTTG	SPINK9	35997				CATATGTATGATCCAATTTG	SPINK9	58332
6AH	ATATACCCCTCAGGGGTTAT	TNFRSF1A	30622				ATATACCCCTCAGGGGTTAT	TNFRSF1A	30951				ATATACCCCTCAGGGGTTAT	TNFRSF1A	44080
6AH	TCTCCGCTTCTTCCGCCAGT	PINK1	24980				TCTCCGCTTCTTCCGCCAGT	PINK1	24090				TCTCCGCTTCTTCCGCCAGT	PINK1	27376
6AH	CATCTCAGGTATGGATATTC	OR52W1	19125				CTCCGAGTTCTAAGTGTGTA	FAM122B	18625				CTACGACATGCTGGGGATCA	SUCNR1	27200
6AH	CTCCGAGTTCTAAGTGTGTA	FAM122B	18170				CATCTCAGGTATGGATATTC	OR52W1	16938				CATCTCAGGTATGGATATTC	OR52W1	24064
6AH	CTACGACATGCTGGGGATCA	SUCNR1	17425				CTACGACATGCTGGGGATCA	SUCNR1	16643				CTCCGAGTTCTAAGTGTGTA	FAM122B	23997
6AH	GAACATGGTGTATATCATCC	CMTR2	16456				GCGCTGCGCGACCAGCTTGC	FAM195A	16288				CGCATCTCACCATCACATAA	TLE3	22183
6AH	CGCATCTCACCATCACATAA	TLE3	16161				CCTTGGCGAAATGCAGTAAT	IRG1	15582				GAACATGGTGTATATCATCC	CMTR2	21147
6AH	ATTGGGCTGACCTGCGCCCT	CLCN2	15352				GAACATGGTGTATATCATCC	CMTR2	15292				ATTGGGCTGACCTGCGCCCT	CLCN2	20198
6AH	TTCCATCTTAGGAGACACCG	CNNM3	13646				AAGAATTCCCGCGTGGTCTG	LOXL2	15121				AAGAATTCCCGCGTGGTCTG	LOXL2	18582
6AH	CCTTGGCGAAATGCAGTAAT	IRG1	12990				TTCCATCTTAGGAGACACCG	CNNM3	14392				TTCCATCTTAGGAGACACCG	CNNM3	17654
6AH	GCGCTGCGCGACCAGCTTGC	FAM195A	12909				CGCATCTCACCATCACATAA	TLE3	13751				GATGAGCCGGTACACTAGCG	TTC30A	17165
6AH	GATGAGCCGGTACACTAGCG	TTC30A	12903				ATTGGGCTGACCTGCGCCCT	CLCN2	13229				GCCATATGTGATCACGTTAT	ZNF181	17057
6AH	AAGAATTCCCGCGTGGTCTG	LOXL2	11529				GATCTGTGTTTCAAACGTTA	STAT4	12684				GCGCTGCGCGACCAGCTTGC	FAM195A	15921
6AH	GATCTGTGTTTCAAACGTTA	STAT4	11248				GATGAGCCGGTACACTAGCG	TTC30A	10960				CCTTGGCGAAATGCAGTAAT	IRG1	15645
6AH	CAAACTGCCAGTTGCAACCA	DDIT4L	10501				CAAACTGCCAGTTGCAACCA	DDIT4L	9377				ACAACATTGGCCCAGAAGCC	TSPY2	14386
6AH	GCCATATGTGATCACGTTAT	ZNF181	9710				AATGGGACAGTCCTCCAGCT	ALK	9363				TTTACAACTTCAACCGCCAC	LPAR4	13975
6AH	TTTACAACTTCAACCGCCAC	LPAR4	9020				GCCATATGTGATCACGTTAT	ZNF181	9198				AATGGGACAGTCCTCCAGCT	ALK	13869
6AH	CGCGCTCCCGAGGAAGAGTG	DUSP28	8758				ACAACATTGGCCCAGAAGCC	TSPY2	8170				GATCTGTGTTTCAAACGTTA	STAT4	13093
6AH	AATGGGACAGTCCTCCAGCT	ALK	8656				TTGCCTTCATATGGTGTGTC	UBE2K	7946				CAAACTGCCAGTTGCAACCA	DDIT4L	12066
6AH	ACAACATTGGCCCAGAAGCC	TSPY2	8368				CTTACTGAATATCACCCTCT	POMK	7802				ACATCATAGCCACGCCCTCT	KCNH7	11475
6AH	TTGCCTTCATATGGTGTGTC	UBE2K	8027				CGCGCTCCCGAGGAAGAGTG	DUSP28	7752				TTGCCTTCATATGGTGTGTC	UBE2K	11433
6AH	AATGCAGGCACTCTCCATAC	RSPO2	7973				GAAGACTTTCGAGCCAGCAT	CLYBL	7596				ACTGCCTGAAAATTTGCACT	CHDC2	11207
6AH	ACATCATAGCCACGCCCTCT	KCNH7	7287				TTTACAACTTCAACCGCCAC	LPAR4	7128				CGCGCTCCCGAGGAAGAGTG	DUSP28	11042
6AH	CATCGAAAGAAAATTCGTTC	RALGAPA2	7166				ACTTTGACAGAACGTCTCCT	PEX2	7072				AATGCAGGCACTCTCCATAC	RSPO2	10324
6AH	AGGGAAACCTCTATGGGTAA	NonTargetingControlGuideForHuman_0829	7089				AGGGAAACCTCTATGGGTAA	NonTargetingControlGuideForHuman_0829	7060				GATCGTAAATATGACACACC	ZFP69B	9761
6AH	GGCTAGGACAGAGCATGACC	GPATCH2	6850				AATGCAGGCACTCTCCATAC	RSPO2	7053				CTTACTGAATATCACCCTCT	POMK	9200
6AH	CGCCAACTCTTTGTGCTAGC	GNAI1	6740				ACATCATAGCCACGCCCTCT	KCNH7	6522				CGCCAACTCTTTGTGCTAGC	GNAI1	8576
6AH	GATCGTAAATATGACACACC	ZFP69B	6700				GGCTAGGACAGAGCATGACC	GPATCH2	6449				CATCGAAAGAAAATTCGTTC	RALGAPA2	8353
6AH	CTTACTGAATATCACCCTCT	POMK	6246				GATCGTAAATATGACACACC	ZFP69B	6359				AAGAAACACTCACAGCTGGC	hsa-mir-34a	8297
6AH	ACTGCCTGAAAATTTGCACT	CHDC2	6218				CATCGAAAGAAAATTCGTTC	RALGAPA2	6294				GAAGACTTTCGAGCCAGCAT	CLYBL	8125
6AH	TCAGCATTTGTGATCATCAT	MRPS16	5679				ACTGCCTGAAAATTTGCACT	CHDC2	5793				GGCTAGGACAGAGCATGACC	GPATCH2	8040
6AH	GAAGACTTTCGAGCCAGCAT	CLYBL	5629				TCAGCATTTGTGATCATCAT	MRPS16	5711				AGGGAAACCTCTATGGGTAA	NonTargetingControlGuideForHuman_0829	8007
6AH	ATCCTACCACCGTCTTCGAG	RNF26	5260				AAGAAACACTCACAGCTGGC	hsa-mir-34a	5135				TAGCTACCATCTCTCCAGTA	MELK	7798
6AH	AAGAAAGCCGGTGAACGCCT	FLJ27352	5183				TAGCTACCATCTCTCCAGTA	MELK	4624				ACTTTGACAGAACGTCTCCT	PEX2	7149
6AH	TAGCTACCATCTCTCCAGTA	MELK	4485				CGCCAACTCTTTGTGCTAGC	GNAI1	4441				AAGAAAGCCGGTGAACGCCT	FLJ27352	7096
6AH	GGCCGCTGCCCCCCTGCCGC	hsa-mir-137	4286				GGCCGCTGCCCCCCTGCCGC	hsa-mir-137	3956				TCAGCATTTGTGATCATCAT	MRPS16	6859
6AH	ACTTTGACAGAACGTCTCCT	PEX2	3962				ATCCTACCACCGTCTTCGAG	RNF26	3848				ATCCTACCACCGTCTTCGAG	RNF26	6262
6AH	AAGAAACACTCACAGCTGGC	hsa-mir-34a	3857				AAGAAAGCCGGTGAACGCCT	FLJ27352	3802				GGCCGCTGCCCCCCTGCCGC	hsa-mir-137	5749
6AH	TGATTCCTGCGTTAAAGTCC	LOC158434	3199				GGGCACCCCCCTCGTCTGCG	AZU1	2846				GACTCATAGGTGTCGTCTCC	FAM189A1	3893
6AH	CAGGTTGTCTTTTTACTATT	hsa-mir-3133	2790				TGATTCCTGCGTTAAAGTCC	LOC158434	2659				TGTACTCACCAGCATCCCTT	SLC6A9	3575
6AH	CCTCCAGCCCCGCACACAAC	TPCN1	2369				TGTACTCACCAGCATCCCTT	SLC6A9	2520				TGATTCCTGCGTTAAAGTCC	LOC158434	3360
6AH	GGGCACCCCCCTCGTCTGCG	AZU1	2201				CAGGTTGTCTTTTTACTATT	hsa-mir-3133	2269				GGGCACCCCCCTCGTCTGCG	AZU1	3332
6AH	ACTGACCTTTAGCCGAAGTC	DIXDC1	2153				ACTGACCTTTAGCCGAAGTC	DIXDC1	2083				CAGGTTGTCTTTTTACTATT	hsa-mir-3133	3198
6AH	TCATCTCAGAGCTAGATCGA	TRIM21	2089				TCATCTCAGAGCTAGATCGA	TRIM21	1930				ACTGACCTTTAGCCGAAGTC	DIXDC1	2868
6AH	GACGTAGCAGCATTAAACAG	ADAMTS9	1854				CTCACAATCACAGGTCCAAC	PAGE5	1710				CAAGATAAGCCCGTTTCTCC	SLC22A31	1968
6AH	TGTACTCACCAGCATCCCTT	SLC6A9	1782				CCTCCAGCCCCGCACACAAC	TPCN1	1452				CCCCAAGGTCACCGACGATG	PWWP2B	1921
6AH	ACTATGTGAGGCGTTGGGAC	HCAR2	1773				ACTATGTGAGGCGTTGGGAC	HCAR2	1438				ACTATGTGAGGCGTTGGGAC	HCAR2	1731
6AH	TGCATGAAACTTCTTCCACT	TBCEL	1552				GACGTAGCAGCATTAAACAG	ADAMTS9	1387				GACGTAGCAGCATTAAACAG	ADAMTS9	1656
6AH	CCCCAAGGTCACCGACGATG	PWWP2B	1541				GACTCATAGGTGTCGTCTCC	FAM189A1	1382				TTGACCATCCTCTTCTACAG	TMEM245	1568
6AH	CTCACAATCACAGGTCCAAC	PAGE5	1327				TGCATGAAACTTCTTCCACT	TBCEL	1296				TCATCTCAGAGCTAGATCGA	TRIM21	1562
6AH	TGATGTCGCCATGTAGTGCA	FAM216A	1270				TTGACCATCCTCTTCTACAG	TMEM245	1201				AGCAGGATAACACTCCGAAG	CYP4X1	1526
6AH	GACTCATAGGTGTCGTCTCC	FAM189A1	1216				TCCCCGGGCTATTAAGCCCC	DCXR	980				TGCATGAAACTTCTTCCACT	TBCEL	1505
6AH	TCAAATGGCATTCAATCCGA	DSG1	1194				CAAGATAAGCCCGTTTCTCC	SLC22A31	971				TCCCCGGGCTATTAAGCCCC	DCXR	1433
6AH	ACCTACTGCGTTCAGTGCAC	PTPRH	1110				ACCTGCCAGGCCAGCGGGAC	hsa-mir-1250	942				CTCACAATCACAGGTCCAAC	PAGE5	1428
6AH	TTGACCATCCTCTTCTACAG	TMEM245	1095				TTACAGTCAGAAAAGCCACG	CBX1	924				ACCTACTGCGTTCAGTGCAC	PTPRH	1397
6AH	TGTAAATACCTTCATTGCCC	SLC19A2	1006				AGCAGGATAACACTCCGAAG	CYP4X1	914				GATGCGCACCAACCCTACGC	SYCE3	1349
6AH	CTTCGTGGCATCTATGCTTA	EIF4A2	985				CTTCGTGGCATCTATGCTTA	EIF4A2	909				CTTCGTGGCATCTATGCTTA	EIF4A2	1306
6AH	TCCCCGGGCTATTAAGCCCC	DCXR	883				AACTCACCCATGGGAGACTT	SLA2	898				TTTGCAGATGTCGACTCAAC	ANLN	1254
6AH	TCTAAGGACTTGGACTACTA	AP1B1	790				GAGAGGAGCCTTGTCTTGAC	ZNF783	816				CCTCCAGCCCCGCACACAAC	TPCN1	1157
6AH	GATGCGCACCAACCCTACGC	SYCE3	782				CCCCAAGGTCACCGACGATG	PWWP2B	815				TCTAAGGACTTGGACTACTA	AP1B1	1131
6AH	TTACAGTCAGAAAAGCCACG	CBX1	739				TCAAATGGCATTCAATCCGA	DSG1	766				TCAAATGGCATTCAATCCGA	DSG1	1102
6AH	CTTACTTGGCCTGGTTGCTG	TMEM120B	731				ACCTACTGCGTTCAGTGCAC	PTPRH	746				CCAGGACTATGAGCTCTTCG	SH3BGRL3	1059
6AH	AACTCACCCATGGGAGACTT	SLA2	678				CAAACTCATCCACTTTGAAG	PLCB4	720				CAGGTGTCTCCAGGCCTCCT	PRAMEF8	984
6AH	GAGAGGAGCCTTGTCTTGAC	ZNF783	630				TCTAAGGACTTGGACTACTA	AP1B1	717				TGATGTCGCCATGTAGTGCA	FAM216A	981
6AH	CAAGATAAGCCCGTTTCTCC	SLC22A31	609				GATGCGCACCAACCCTACGC	SYCE3	687				TTACAGTCAGAAAAGCCACG	CBX1	976
6AH	AGCAGGATAACACTCCGAAG	CYP4X1	582				AAGCCCAGTGAACCTATTTG	SPINK8	651				GAGAGGAGCCTTGTCTTGAC	ZNF783	953
6AH	ACCTGCCAGGCCAGCGGGAC	hsa-mir-1250	552				ATATGTTTCTGGAAAACCAT	VWA3A	647				CTTACTTGGCCTGGTTGCTG	TMEM120B	862
6AH	CAGGTGTCTCCAGGCCTCCT	PRAMEF8	537				CAGGTGTCTCCAGGCCTCCT	PRAMEF8	631				AACTCACCCATGGGAGACTT	SLA2	809
6AH	CAAACTCATCCACTTTGAAG	PLCB4	495				TTTGCAGATGTCGACTCAAC	ANLN	599				TGTAAATACCTTCATTGCCC	SLC19A2	638
6AH	TTTGCAGATGTCGACTCAAC	ANLN	490				CGTCCATGCAAAATAGTATT	MBOAT2	571				CAAACTCATCCACTTTGAAG	PLCB4	613
6AH	CGTCCATGCAAAATAGTATT	MBOAT2	483				TGTAAATACCTTCATTGCCC	SLC19A2	539				ACCTGCCAGGCCAGCGGGAC	hsa-mir-1250	612
6AH	GATCTTACTTGATCTCCGTC	PSTPIP1	397				TCTTATGTGCACTATAGCAA	C1orf146	487				CATAGCGCACAACGGTGGTC	C1orf158	590
6AH	CGTGCTCGCTCAGCTCGCTC	ARHGAP1	383				CATAGCGCACAACGGTGGTC	C1orf158	480				TCGTCCAAAAGCTTTAATAC	SEP15	589
6AH	TCGTCCAAAAGCTTTAATAC	SEP15	363				CTTACTTGGCCTGGTTGCTG	TMEM120B	452				GGGGTGAAGCCGCGCTCGTC	RFXANK	486
6AH	AAGCCCAGTGAACCTATTTG	SPINK8	340				CATTCTCTTGCACTCTCAAA	HERC5	366				TCTTATGTGCACTATAGCAA	C1orf146	473
6AH	ACGCGGTCATCGTGCACCAC	FUT5	322				TGATGTCGCCATGTAGTGCA	FAM216A	322				GATGCAACCGAATATGCTGT	VKORC1	449
6AH	CGAAGACAGGGCCGTCATTA	G6PC3	281				ACGCGGTCATCGTGCACCAC	FUT5	320				CAATGTCCGCATCGTGACGC	AMDHD2	440
6AH	CTGGAACCGCGAGGCAGCCG	ALPP	273				TTAGTCTATCCAGAAGTTAA	NDUFAF4	314				GATCTTACTTGATCTCCGTC	PSTPIP1	413
6AH	GTTCTCAATTCGCACATCAT	ABCF3	266				TCGTCCAAAAGCTTTAATAC	SEP15	296				AAGCCCAGTGAACCTATTTG	SPINK8	405
6AH	TGACGTTGAAGCTCGCCTCC	SLC23A3	253				GGGGTGAAGCCGCGCTCGTC	RFXANK	296				CGTCCATGCAAAATAGTATT	MBOAT2	373
6AH	CTTATAATATCCCTAACTGC	ARL6IP6	239				CCAGGACTATGAGCTCTTCG	SH3BGRL3	274				GGTCATGAGGCTAACAAGGT	hsa-mir-4474	354
6AH	GGGGTGAAGCCGCGCTCGTC	RFXANK	239				CCTCTCCACAGATCCACCGT	IDNK	264				ATCCACCCCTGCTTTCCGTT	NAGK	354
6AH	TGAGGTGGACAACCGACCTC	PSORS1C2	219				GATCTTACTTGATCTCCGTC	PSTPIP1	238				CCAAGAGTTCTTCCATGCGC	GCNT7	353
6AH	GTATAATGGGTAGTAATTCG	ETFDH	216				CTTTCGCGGCGACGGCGGGG	hsa-mir-4651	229				TGACGTTGAAGCTCGCCTCC	SLC23A3	346
6AH	TCTTATGTGCACTATAGCAA	C1orf146	198				TCGGCGCGGGGCGCGGGCTC	hsa-mir-1469	221				CGAAGACAGGGCCGTCATTA	G6PC3	327
6AH	GATGCAACCGAATATGCTGT	VKORC1	197				TGACGTTGAAGCTCGCCTCC	SLC23A3	213				ATATGTTTCTGGAAAACCAT	VWA3A	314
6AH	ATATGTTTCTGGAAAACCAT	VWA3A	189				ATTTCTGAGTGTGTAGACCA	OR4C12	193				CTGGAACCGCGAGGCAGCCG	ALPP	308
6AH	TCGGCGCGGGGCGCGGGCTC	hsa-mir-1469	188				CAATGTCCGCATCGTGACGC	AMDHD2	192				TCGGCGCGGGGCGCGGGCTC	hsa-mir-1469	294
6AH	GCCTGAACCACGATTCATAA	SP6	186				TTTATCAAACTGATACTGAT	THOC5	187				TGAGACCAGACTCACGCTGC	SEC16B	230
6AH	TGTCTCGATTGGTCAGTGAA	VPS45	185				ATTCAACACCGAGTTTACGA	TUBAL3	180				ACTTACAATATTCACTTCTT	TDRD1	226
6AH	CCAAGAGTTCTTCCATGCGC	GCNT7	184				CAGAATTCTATGCACTTTCC	hsa-mir-1324	179				GTAGCAGAGTTCAAGTCTTC	CCL13	203
6AH	CATAGCGCACAACGGTGGTC	C1orf158	178				TGTCTCGATTGGTCAGTGAA	VPS45	163				AGAACAAGTCAGTGAATATT	PHF10	199
6AH	CAGAATTCTATGCACTTTCC	hsa-mir-1324	171				GACCTGCGCTGGAATAACGT	LRRC45	158				TCTGAATCTAAACTTTATAA	OSBPL8	186
6AH	GGATCTTACCTTTCTGCTTC	TMEM126A	153				AAATAATGTTCTTCTGCGCT	ERCC5	131				CTTTCGCGGCGACGGCGGGG	hsa-mir-4651	183
6AH	GTGAATTGCCATGCAAGTGA	TNKS	143				CGTGCTCGCTCAGCTCGCTC	ARHGAP1	118				ATTATTGTCACTGTCCACTA	OR10K2	179
6AH	TTAGTCTATCCAGAAGTTAA	NDUFAF4	142				TGAGTTCAGACGCCAGAATC	CXorf21	113				GACCTGCGCTGGAATAACGT	LRRC45	178
6AH	CAATGTCCGCATCGTGACGC	AMDHD2	136				TTACCTTCCTAATGCACACC	TAX1BP1	107				TGAGGTGGACAACCGACCTC	PSORS1C2	162
6AH	TTTGCATGCGTTTATTGCGC	FAM120B	114				CTTATAATATCCCTAACTGC	ARL6IP6	104				ACGCGGTCATCGTGCACCAC	FUT5	161
6AH	CCAGGACTATGAGCTCTTCG	SH3BGRL3	114				TTTGCATGCGTTTATTGCGC	FAM120B	96				TTGTCACTGAGCTTGACTCC	GOLGA6C	142
6AH	GGACGGTCACCTCTACGCCG	KBTBD11	113				CTGGAACCGCGAGGCAGCCG	ALPP	95				AGCCCGCGTAGCGCACCAGC	NOS3	141
6AH	TCTGAATCTAAACTTTATAA	OSBPL8	112				TTCAGGAGACATTGACATTT	ZNF431	95				CTTATAATATCCCTAACTGC	ARL6IP6	135
6AH	GACCTGCGCTGGAATAACGT	LRRC45	108				GTAGACGTCGTGAGCTTCAC	NonTargetingControlGuideForHuman_0077	93				TTAGTCTATCCAGAAGTTAA	NDUFAF4	133
6AH	ATCCACCCCTGCTTTCCGTT	NAGK	108				TGAGGTGGACAACCGACCTC	PSORS1C2	90				TAGCCACGCTCGCCTGCTTC	NPM2	132
6AH	AAGTGCATTGCTAGTCAGTC	FIGNL1	103				ATTTCCGCACACAACTGATA	GSTM3	88				TATTCATCCTGCTTCCGTTT	ZC4H2	121
6AH	ACTTACAATATTCACTTCTT	TDRD1	103				AACTCGCCCTCTACCTTGCC	CLCN1	86				GTTCCCGAGACGCCTATCGC	C16orf55	106
6AH	CGCCAGTTTAGGCAAGTATT	ACAD9	102				GTAGCAGAGTTCAAGTCTTC	CCL13	75				CGTGCTCGCTCAGCTCGCTC	ARHGAP1	100
6AH	ATCACTATCTTGATTCATCT	MYSM1	95				TTTCATGGTTGCAGATATAA	DYNAP	71				TGTCTCGATTGGTCAGTGAA	VPS45	99
6AH	GTAGCAGAGTTCAAGTCTTC	CCL13	94				GTGAATTGCCATGCAAGTGA	TNKS	71				ATCACTATCTTGATTCATCT	MYSM1	98
6AH	AAATCAGATCTTCTTGTAGG	SRSF9	90				TTGACGCATCTTAAATAGCC	MYOZ2	70				ATTTCCGCACACAACTGATA	GSTM3	95
6AH	CCAGGTGCCGGGAACCGTAA	QPCTL	86				GATGCAACCGAATATGCTGT	VKORC1	70				GTTCTCAATTCGCACATCAT	ABCF3	92
6AH	TGAAGCCATCATCTTCCGTA	DYM	85				GAGATATATCAGCACCACCC	METTL24	69				GTATGTTATCTTTTAACATC	hsa-mir-4794	84
6AH	GACATACATGAAGTTCGTAT	HNRNPU	78				ATCACTATCTTGATTCATCT	MYSM1	69				TGAAGCCATCATCTTCCGTA	DYM	78
6AH	TAGCCACGCTCGCCTGCTTC	NPM2	65				GCATATCTGATCAAGTCATC	ARV1	67				AAGCGCAGAAGCATCCGTTA	PTPRD	78
6AH	ATTTCTGAGTGTGTAGACCA	OR4C12	65				TTGTCACTGAGCTTGACTCC	GOLGA6C	67				CCGGCCCCGCTTGGGCTTTG	MRPL15	71
6AH	TTACCTTCCTAATGCACACC	TAX1BP1	64				GCAGTGCGTTCAGTGCAAAA	FHL2	66				GCAGTGCGTTCAGTGCAAAA	FHL2	68
6AH	CTTTCGCGGCGACGGCGGGG	hsa-mir-4651	61				TCGGTAATAACTTCTCGTCA	RAB4A	66				GGACGGTCACCTCTACGCCG	KBTBD11	67
6AH	AGTGTCACTTCCGTCAGGAG	FAM207A	60				CGCCAGTTTAGGCAAGTATT	ACAD9	62				CAGAATTCTATGCACTTTCC	hsa-mir-1324	64
6AH	AGACGCTAGCCAAAGAAGTT	QRICH2	55				CATACTGACCGCCACCCCTT	KPNA7	61				GAGGGGCTACGAGTATGTGT	WBSCR16	57
6AH	GTTCCCGAGACGCCTATCGC	C16orf55	50				GCTTGACCCAGCCTCATCTG	HAS2	59				ATGTACTTACTGAGCAGTGT	IVNS1ABP	56
6AH	CAATTTGAGCATCACTTTCA	SSFA2	50				GACATACATGAAGTTCGTAT	HNRNPU	56				CGGTCGCAGCTGCACGGACT	C2orf49	54
6AH	ATTCAACACCGAGTTTACGA	TUBAL3	49				TGAAGCCATCATCTTCCGTA	DYM	53				GTGAATTGCCATGCAAGTGA	TNKS	54
6AH	TTTATCAAACTGATACTGAT	THOC5	45				TCTGAATCTAAACTTTATAA	OSBPL8	52				GACATACATGAAGTTCGTAT	HNRNPU	45
6AH	CGGTCGCAGCTGCACGGACT	C2orf49	44				AGACGCTAGCCAAAGAAGTT	QRICH2	51				CACGTGCTTGTACCACGCGC	NPW	44
6AH	CACGTGCTTGTACCACGCGC	NPW	44				TCCTGCAAGCCACTCGCTGA	DIS3L2	50				CATACTGACCGCCACCCCTT	KPNA7	38
6AH	AAATAATGTTCTTCTGCGCT	ERCC5	43				CGGTCGCAGCTGCACGGACT	C2orf49	49				ACACACGGGCACACCGCAGC	KRTAP5-1	35
6AH	GAGATATATCAGCACCACCC	METTL24	42				GACTGGAATGGCTACGCGCC	CDX2	49				CATTTCCAGACAACGCCATC	OR2T4	17
6AH	TTGTCACTGAGCTTGACTCC	GOLGA6C	41				AAGGGGGCGGCGCGCTCAAA	MEX3D	46				GATGAATCAGGCGCCAACCG	ST3GAL2	17
6AH	ACTGTGTGGCCGACCTCAAG	PPP2R5B	38				AATTGAGCAGCTTCTCGATC	POLR2L	40				ATTCGCAACTTTCCCACGCC	BEND7	11
6AH	GCATATCTGATCAAGTCATC	ARV1	37				CCAGCTGTAAGCTGTCCGCG	POU3F2	40				CACTGAACTGCTAGTACTGA	WDR41	10
6AH	GTATGTTATCTTTTAACATC	hsa-mir-4794	37				GTATGTTATCTTTTAACATC	hsa-mir-4794	39				ACGGAAGTGAGTAAGCTTGA	AHSA1	9
6AH	ATTCTGATCGAAACGCCATT	ATP6V0D2	32				AGCCCGCGTAGCGCACCAGC	NOS3	37				AAATTCAGAAAAGAGCAACT	ARHGAP10	9
6AH	AATTGAGCAGCTTCTCGATC	POLR2L	24				CCAAGAGTTCTTCCATGCGC	GCNT7	36				ACCTTCGCCTGCCCGTACTG	RNF166	8
6AH	CATTTCCAGACAACGCCATC	OR2T4	21				TAGAAGGCATTGACAGTCGT	PHEX	34				GCCTGAACCACGATTCATAA	SP6	8
6AH	AGAGACAGCATTTAATGAGA	TSGA10	16				AAGAGCGCAACACAGCCTTT	OR8H1	31				GGCCAAAGTACCACACTTCC	EZR	7
6AH	GGTCATGAGGCTAACAAGGT	hsa-mir-4474	12				AAATTCAGAAAAGAGCAACT	ARHGAP10	28				GCCATATGTGATCATGTTAT	ZNF302	7
6AH	CACTGAACTGCTAGTACTGA	WDR41	10				TTTATGCCAGTTCACAACTC	CASC1	27				CTCTACAGGAAGAACGCCTC	EPN2	5
6AH	AAATTCAGAAAAGAGCAACT	ARHGAP10	6				TGTCCAGACAGATCACACCT	UBE2E2	27				GGTCTGCTCCAATGGGAACC	NonTargetingControlGuideForHuman_0680	5
6AH	GGCCAAAGTACCACACTTCC	EZR	6				GGTGTACATCCTACTGCGCC	PTGER1	22				TACACTGGTCTGCTAAGGGG	SLFN11	5
6AH	ACGGAAGTGAGTAAGCTTGA	AHSA1	4				CCATAATAAAAAGTGTATCC	MAN1A1	21				TCTCTTCAGTGAGCCCTACA	AFF3	3
6AH	ATTCGCAACTTTCCCACGCC	BEND7	3				TGCACCGCGAGTTCCGCGCC	hsa-mir-4322	20				TTCCTCCGGATTCGCGTTCG	LPCAT4	3
6AH	TGATTTGCAAACAAAACTTC	CCDC158	3				TTTCTGATGCTCTTAGTGAG	SNX6	19				GCTCCTAAGCCACTGCCTGC	HBA1	2
6AH	CTCTACAGGAAGAACGCCTC	EPN2	3				ACAGTCACGTACTCTCCTGT	STRADA	19				ATGTCCATGAAGTCAGGTGA	hsa-mir-6853	2
6AH	ATGTCCATGAAGTCAGGTGA	hsa-mir-6853	3				CACTGAACTGCTAGTACTGA	WDR41	19				GCTCATCCTGACGCAGTCGG	MRPL9	2
6AH	ATAACGAATGAAGCCTCGTG	TIMMDC1	3				TGTGATTTCACATTCATTCG	ESRRG	16				TTCCTCAGTGCTTCATCCAG	PNMA6A	2
6AH	GTAAGCTGGGGGGCTGCTCA	UCKL1	3				CATTTCCAGACAACGCCATC	OR2T4	16				GAAGTTCCACGCACTTTATC	RYK	2
6AH	GCCATATGTGATCATGTTAT	ZNF302	3				GAAGTTCCACGCACTTTATC	RYK	16				ATAACGAATGAAGCCTCGTG	TIMMDC1	2
6AH	CCTGCTGGACTACGGATCTC	CHAMP1	2				GAAGCCGCCATCCACGCCGT	ITPRIPL2	15				ACCAAAATCGATGATCTCCT	AADAT	1
6AH	TTCCTCCGGATTCGCGTTCG	LPCAT4	2				AGCCATTGTTGCTGCCGTTG	NCMAP	15				AGCAATGACGACCCGCTATG	AOC3	1
6AH	ACCTTCGCCTGCCCGTACTG	RNF166	2				AGATTCTGGACACCAGTGTG	hsa-mir-147b	14				TTCCAGAGAGCAGTCCTACA	BCAS3	1
6AH	CTTATTCCAGACCTTGTCGC	SYT8	2				GCACAACGAAGACATCACGC	MAT1A	14				GAAAAAAGTCGCCGAGATTC	BMP4	1
6AH	GACATGGCATCTGAATCCGT	ALLC	1				TGATGACTACCGCACTGTCA	CLPB	13				GCCGCATCGTCTTTGCCTGG	C16orf58	1
6AH	GTCATCCGTAGTACAAGCAG	ARMC12	1				TGATCATACTCCGAAGCTCC	HIPK2	13				GTGGTGCTTACCGGCTTGAG	CCDC135	1
6AH	CTTATGAACCCTGCAAATGA	BLMH	1				TCCCGTTGAGCCGCTTCTTC	TOM1L2	13				CGCTTTGGTTCAGGAAACGC	CD1A	1
6AH	TTTATGCCAGTTCACAACTC	CASC1	1				GCCGTCCATGCACCGCTTGA	PMEPA1	12				CTTCCGCCACACCATGCATG	CDC42EP1	1
6AH	CCTGCAGATATCTTTCAACA	CCDC150	1				TCAAGTATGTCTTTGACAAC	ST3GAL1	12				CTGCCTGAAAACCTTCCGTA	CTCFL	1
6AH	ACATCTTGTGCACTAAAAAA	CCDC160	1				ATTCGCAACTTTCCCACGCC	BEND7	11				ACCTTCATTGATGATCTGTT	DUSP27	1
6AH	CGCTTTGGTTCAGGAAACGC	CD1A	1				ATAGACGATAGGGTTCATCA	ADORA3	10				AATTGCTTTCCACTAAGTAC	GFRAL	1
6AH	CTGCTGCGTCTAGGTCCCTT	CT47A1	1				CGCGTTACCGTCTCGGGGCT	MPST	10				AAACAAGAGTTCCCAAGAGA	GK	1
6AH	GGAACCCCTCATCAACTACT	CTSE	1				GCCCATCAAGATCGTGCACT	SHROOM2	10				CCACGCCATCCGCCTGCTCC	GSTM1	1
6AH	GTTCAGCCTGCAATTTCCAT	DEFB105A	1				GCCATATGTGATCATGTTAT	ZNF302	10				GTAGACGTCGTGAGCTTCAC	NonTargetingControlGuideForHuman_0077	1
6AH	GTATACACTAAATCGCTTCT	EIF2B1	1				TTACTGAGTCCCCCGCCAGC	EPDR1	9				CGGCTGAGGCACCTGGTTTA	NonTargetingControlGuideForHuman_0592	1
6AH	AATATAATCTGTTGTCTGAC	FAM129A	1				GGCCAAAGTACCACACTTCC	EZR	9				CCCACACCGGGAAACTGTGC	PGLS	1
6AH	GAAAACGAACCTTGCCTCCT	FAM161B	1				TTTGCTTGCATTGGGTTAGC	hsa-mir-5680	9				TAGAAGGCATTGACAGTCGT	PHEX	1
6AH	TGCTTGGTAAGTTCGGTTCT	FAM168A	1				AGCTTCAGACTGTTATCTAT	LUZP6	9				CGGCACGACCCGGACAATAT	PKLR	1
6AH	CCTGATGAGCCCGGCAAAGC	GAP43	1				CCCTTGACCTTGCATGTCAC	OR11H2	9				CTCAAAGAGATTCCCTGAAC	PRPF31	1
6AH	TGCCTACTCTTCATTGCTGT	GDPD4	1				CCACCTCACCTGGCATCTGG	ZNF2	9				TCTCTCAGTGCCAACGACAT	SEMA4G	1
6AH	CAGAATGCCCTTAGGCCCCC	GNRH2	1				CCATCGAGAAATGGCCGCGT	KBTBD8	8				ACGCCCTTTCATTCTTGTCC	SLC45A1	1
6AH	CCACGCCATCCGCCTGCTCC	GSTM1	1				CCTTACCTTGGTAATGGAAA	SEZ6	8				CTTATTCCAGACCTTGTCGC	SYT8	1
6AH	GAAATGGAGCTGCTACGTTT	GUCY2F	1				TTTCGCCCAAGAGGCTTGGG	NonTargetingControlGuideForHuman_0554	7				AAGGGGAAGGTCCCCCGTCA	TBC1D9	1
6AH	AAGCCCCCCGAGATTGCACA	HP	1				TGCCAAATTGCTAGAGCTTA	CRYZ	6				CAAGTACGAAGATATCTATG	TFAP2B	1
6AH	GCCTGTCCCTAAATCCTTCC	hsa-mir-4476	1				TTCCATAATGACACGTAAAT	DCAF6	6				TTATACCTGTGAGCTCAGCC	TNIP1	1
6AH	CTTGGCATTGTCGAGCCACC	KLC2	1				AATCTCTCTGATCATCATTC	ZNF566	6
6AH	AGGTGCGGCTGTCCCGGACC	LRP10	1				CGAGAAGCTCCAACCGCATC	ZNF691	6
6AH	GCAGGTATAGAGCTCGAATT	MON1B	1				CTTTCAAGAAGCCCCCATTG	CDK17	5
6AH	TGTATCTGCCCAAACGCCAA	MPHOSPH8	1				GACCGCGTGAGATAACGTCA	NonTargetingControlGuideForHuman_0182	5
6AH	AGCGCTACCTCTTTAGAACT	NAPEPLD	1				TTCCCAACAGGCGTCGGGTT	TBXAS1	5
6AH	TTCATACAACAGAATTTGAG	NEMF	1				CTTCTTTCCGCCGCCCGCGT	TEF	5
6AH	TGTAGCTCAGGTCTTCCTCG	OR14C36	1				CCCATATATCTTGCTAGGAC	TIMM21	5
6AH	CGGCACGACCCGGACAATAT	PKLR	1				GGTGTTTCTTGGCCCTTCGG	GPR97	4
6AH	TTCCTCAGTGCTTCATCCAG	PNMA6A	1				ACACACGGGCACACCGCAGC	KRTAP5-1	4
6AH	AAGCTTACCTGGTCCTAGTT	RCAN2	1				TTCCTCCGGATTCGCGTTCG	LPCAT4	4
6AH	CCCCGCCGACCACCACGAGC	RRAS2	1				GGTAGAAATTATGTACACGT	OR6M1	4
6AH	CTTGGTACCCGTCAGTGCAG	SELP	1				GATTCCAGCCTTCCATTGGA	UBP1	4
6AH	AAAAATACCTTAAGTCTAGA	SKP2	1				TTTGTAGAACTCACATTCTC	AMELX	3
6AH	ACGCCCTTTCATTCTTGTCC	SLC45A1	1				TGAGCAAATTTAGAAGTGTT	CSRP2	3
6AH	ACAGTCACGTACTCTCCTGT	STRADA	1				GGGCTTGATGGGCACCGGCA	FOXB2	3
6AH	TTTGCTTCTGCTCTTCAAAC	SYNRG	1				CAGTGGCGGCGCGTAGGAGG	GANAB	3
6AH	TCTTCTACTGTCACAAAGCG	TCP11L1	1				GCCTGTCCCTAAATCCTTCC	hsa-mir-4476	3
6AH	TTCTGATCAGTTCCAAAGCT	TTLL7	1				GTGATGACATTTGAGCGTTT	MBNL3	3
6AH	GTACGATAATGCAGAGCTGC	XKR4	1				CCCACACCGGGAAACTGTGC	PGLS	3
6AH	CTGTGATGTTACCGTTATTG	ZBTB33	1				TAGCAGCACCGCCTGCATTG	PPTC7	3
6AH							TTATACCTGTGAGCTCAGCC	TNIP1	3
6AH							TTTCAGCACACAGCGCCACT	ALDOC	2
6AH							CATCGTGTACCCACCCGAGT	ARHGAP23	2
6AH							ATCTGCCGTGAAGATATCCT	BIN3	2
6AH							GAACCAAGCCCATAATACGA	CCDC67	2
6AH							GCCGGTGACCCTGTCGGTCT	DNM1	2
6AH							TGTCCAGACTCTCTGCTGCA	FAM25A	2
6AH							AAAACTAAAACTTCATGCGA	GOLGB1	2
6AH							ACCTTGTCTTCCCTCATCAT	GPATCH2	2
6AH							GCTCCTAAGCCACTGCCTGC	HBA1	2
6AH							CTTCGCCCCGGAGGAACTGG	HSPB9	2
6AH							GCAGCAGCAACTGTACTCGT	ING2	2
6AH							GAACATTGATAATGCCAAAC	KRT32	2
6AH							CTCACAATCACAGATCCAAC	PAGE2	2
6AH							GAGCTTCCTCAATTGCTCGC	PROC	2
6AH							TTAGGAATGGTGGGCCTGTT	SLC35F2	2
6AH							GGTGAAGAGAAGACATTAAC	AKTIP	1
6AH							AGCTGTCTTACCAGGTATTT	ART3	1
6AH							GGGATTCTCACCATCATATT	CANX	1
6AH							CTTATTGATGCGTTGATTTG	CCDC88C	1
6AH							CGCTTTGGTTCAGGAAACGC	CD1A	1
6AH							CTGCTGCGTCTAGGTCCCTT	CT47A1	1
6AH							GTATACACTAAATCGCTTCT	EIF2B1	1
6AH							CTCTCAGCACCATTACGTAC	EIF4G3	1
6AH							CTCTACAGGAAGAACGCCTC	EPN2	1
6AH							TTTAGACAGAAGATATGTTG	FAM60A	1
6AH							CCAGAACCCTGTTCCTATGA	FRAS1	1
6AH							ACTCGTAGACGCCGGCAGTG	GADD45G	1
6AH							TCCGCTGCCACGTCTATGAC	GK5	1
6AH							CAGAATGCCCTTAGGCCCCC	GNRH2	1
6AH							ACCTCAGTCCTGCCGATCTC	GPR143	1
6AH							CCACGCCATCCGCCTGCTCC	GSTM1	1
6AH							GTACAGTAGATGCAGTTACC	HPSE2	1
6AH							CCCCGCCAGCTCCGAACCTT	ICAM3	1
6AH							AGAGCTCGGACAGCGGCTCC	IFI6	1
6AH							AGCACGTGCTCCTTGCTGCC	IGFN1	1
6AH							TCCGTTTAGAGTCGCAGTCT	KLHL21	1
6AH							CCTCACTGTAGATGTTCTTC	LMNA	1
6AH							TGTTGAAGAGCTCATTCTTC	LRRIQ1	1
6AH							ACCGGAGCTTCGACCGCTAC	MRPL38	1
6AH							GCTCATCCTGACGCAGTCGG	MRPL9	1
6AH							GAAGCAACGATGACTGACCA	NLRP5	1
6AH							CGGCTGAGGCACCTGGTTTA	NonTargetingControlGuideForHuman_0592	1
6AH							CATCAATGTGAACAATATTG	OR13C9	1
6AH							AACAGTCGAATGCGTCCTTC	OR5P2	1
6AH							TTCCTCAGTGCTTCATCCAG	PNMA6A	1
6AH							TCTCTCAGTGCCAACGACAT	SEMA4G	1
6AH							CCTCACGCAGCGGATGACGG	SGSH	1
6AH							ACTACGACTACTCGGGCCAG	SIGLEC1	1
6AH							TACACTGGTCTGCTAAGGGG	SLFN11	1
6AH							CATGCTGAAGTTCCACGTCT	SMARCAL1	1
6AH							ACGAATGGTTGAGATGTTTC	SPC25	1
6AH							ATAACGAATGAAGCCTCGTG	TIMMDC1	1
6AH							GTGTGGACAGCCTTCGTAGT	TIPARP	1
6AH							AGAAGCTCTTCGAGAATTTG	TTC21B	1
6AH							TCCTCACTCTTCACATTCCA	ZNF267	1
6AH							CATCCTTACCTACACAATCC	ZNF443	1
6AH							CCAGTGTTTCACAACTACCC	ZNF726	1

## Sheet: 6AQ
	Replicate 1						Replicate 2						Replicate 3
Clone	sgRNA sequence	Gene	sgRNA count				sgRNA sequence	Gene	sgRNA count				sgRNA sequence	Gene	sgRNA count
6AQ	GTAGACGTCGTGAGCTTCAC	NonTargetingControlGuideForHuman_0077	125119				GTAGACGTCGTGAGCTTCAC	NonTargetingControlGuideForHuman_0077	110190				GTAGACGTCGTGAGCTTCAC	NonTargetingControlGuideForHuman_0077	56751
6AQ	TTTCATGGTTGCAGATATAA	DYNAP	102017				TTTCATGGTTGCAGATATAA	DYNAP	90658				TTTCATGGTTGCAGATATAA	DYNAP	47288
6AQ	TCGGTAATAACTTCTCGTCA	RAB4A	77336				TCGGTAATAACTTCTCGTCA	RAB4A	76626				TCGGTAATAACTTCTCGTCA	RAB4A	35782
6AQ	GCTTGACCCAGCCTCATCTG	HAS2	71270				GCTTGACCCAGCCTCATCTG	HAS2	68489				TCCTGCAAGCCACTCGCTGA	DIS3L2	33390
6AQ	GACTGGAATGGCTACGCGCC	CDX2	63808				TCCTGCAAGCCACTCGCTGA	DIS3L2	64290				GCTTGACCCAGCCTCATCTG	HAS2	29962
6AQ	TGTCCAGACAGATCACACCT	UBE2E2	56963				GACTGGAATGGCTACGCGCC	CDX2	62269				GACTGGAATGGCTACGCGCC	CDX2	29151
6AQ	TCCTGCAAGCCACTCGCTGA	DIS3L2	56454				CCAGCTGTAAGCTGTCCGCG	POU3F2	55057				TGTCCAGACAGATCACACCT	UBE2E2	26399
6AQ	TTTCTGATGCTCTTAGTGAG	SNX6	46580				TGTCCAGACAGATCACACCT	UBE2E2	49954				TAGAAGGCATTGACAGTCGT	PHEX	20602
6AQ	AAGAGCGCAACACAGCCTTT	OR8H1	45836				AAGAGCGCAACACAGCCTTT	OR8H1	39476				AAGAGCGCAACACAGCCTTT	OR8H1	20484
6AQ	TAGAAGGCATTGACAGTCGT	PHEX	45077				TAGAAGGCATTGACAGTCGT	PHEX	39249				TTTCTGATGCTCTTAGTGAG	SNX6	20099
6AQ	CCAGCTGTAAGCTGTCCGCG	POU3F2	43340				TTTCTGATGCTCTTAGTGAG	SNX6	37407				CCAGCTGTAAGCTGTCCGCG	POU3F2	19386
6AQ	TTTATGCCAGTTCACAACTC	CASC1	29405				TTTATGCCAGTTCACAACTC	CASC1	35419				TTTATGCCAGTTCACAACTC	CASC1	15597
6AQ	TGTGATTTCACATTCATTCG	ESRRG	22414				TGCACCGCGAGTTCCGCGCC	hsa-mir-4322	22455				GAAGTTCCACGCACTTTATC	RYK	13672
6AQ	TGATCATACTCCGAAGCTCC	HIPK2	21826				TGTGATTTCACATTCATTCG	ESRRG	22032				TGTGATTTCACATTCATTCG	ESRRG	11768
6AQ	GAAGTTCCACGCACTTTATC	RYK	21456				GAAGTTCCACGCACTTTATC	RYK	21808				ACAGTCACGTACTCTCCTGT	STRADA	10363
6AQ	ACAGTCACGTACTCTCCTGT	STRADA	21350				AGCCATTGTTGCTGCCGTTG	NCMAP	21584				TGCACCGCGAGTTCCGCGCC	hsa-mir-4322	9880
6AQ	GGTGTACATCCTACTGCGCC	PTGER1	20194				GGTGTACATCCTACTGCGCC	PTGER1	21491				TGATCATACTCCGAAGCTCC	HIPK2	9780
6AQ	CCCTTGACCTTGCATGTCAC	OR11H2	19785				TGATCATACTCCGAAGCTCC	HIPK2	19477				GGTGTACATCCTACTGCGCC	PTGER1	9484
6AQ	TGCACCGCGAGTTCCGCGCC	hsa-mir-4322	18752				CCCTTGACCTTGCATGTCAC	OR11H2	18537				AGCCATTGTTGCTGCCGTTG	NCMAP	9457
6AQ	AGCCATTGTTGCTGCCGTTG	NCMAP	17052				ACAGTCACGTACTCTCCTGT	STRADA	17907				CCCTTGACCTTGCATGTCAC	OR11H2	9104
6AQ	CGCGTTACCGTCTCGGGGCT	MPST	16827				CCATAATAAAAAGTGTATCC	MAN1A1	17743				CCACCTCACCTGGCATCTGG	ZNF2	8969
6AQ	CCATAATAAAAAGTGTATCC	MAN1A1	16498				TCAAGTATGTCTTTGACAAC	ST3GAL1	15263				CCATAATAAAAAGTGTATCC	MAN1A1	8308
6AQ	CCACCTCACCTGGCATCTGG	ZNF2	16383				TCCCGTTGAGCCGCTTCTTC	TOM1L2	14798				TCAAGTATGTCTTTGACAAC	ST3GAL1	7733
6AQ	ATAGACGATAGGGTTCATCA	ADORA3	16255				TTCCCAACAGGCGTCGGGTT	TBXAS1	14704				CGCGTTACCGTCTCGGGGCT	MPST	7724
6AQ	AGCTTCAGACTGTTATCTAT	LUZP6	15104				GCCCATCAAGATCGTGCACT	SHROOM2	14652				TTCCCAACAGGCGTCGGGTT	TBXAS1	7342
6AQ	GAAGCCGCCATCCACGCCGT	ITPRIPL2	14743				CGCGTTACCGTCTCGGGGCT	MPST	14417				GCCCATCAAGATCGTGCACT	SHROOM2	7083
6AQ	CCTTACCTTGGTAATGGAAA	SEZ6	14690				AGCTTCAGACTGTTATCTAT	LUZP6	12784				TCCCGTTGAGCCGCTTCTTC	TOM1L2	6988
6AQ	TTCCCAACAGGCGTCGGGTT	TBXAS1	14670				CCACCTCACCTGGCATCTGG	ZNF2	12553				TGATGACTACCGCACTGTCA	CLPB	6581
6AQ	TCAAGTATGTCTTTGACAAC	ST3GAL1	14383				TGATGACTACCGCACTGTCA	CLPB	12390				ATAGACGATAGGGTTCATCA	ADORA3	6505
6AQ	TGATGACTACCGCACTGTCA	CLPB	14052				GAAGCCGCCATCCACGCCGT	ITPRIPL2	12256				GAAGCCGCCATCCACGCCGT	ITPRIPL2	6052
6AQ	GCCGTCCATGCACCGCTTGA	PMEPA1	13553				GCACAACGAAGACATCACGC	MAT1A	11990				CCTTACCTTGGTAATGGAAA	SEZ6	5894
6AQ	TCCCGTTGAGCCGCTTCTTC	TOM1L2	12729				AGATTCTGGACACCAGTGTG	hsa-mir-147b	11505				CCCACACCGGGAAACTGTGC	PGLS	5775
6AQ	CCCACACCGGGAAACTGTGC	PGLS	12714				GCCGTCCATGCACCGCTTGA	PMEPA1	11504				GCCGTCCATGCACCGCTTGA	PMEPA1	5765
6AQ	GCCCATCAAGATCGTGCACT	SHROOM2	12561				CCTTACCTTGGTAATGGAAA	SEZ6	10951				AGCTTCAGACTGTTATCTAT	LUZP6	5546
6AQ	AGATTCTGGACACCAGTGTG	hsa-mir-147b	11529				ATAGACGATAGGGTTCATCA	ADORA3	10869				CGAGAAGCTCCAACCGCATC	ZNF691	5471
6AQ	CGAGAAGCTCCAACCGCATC	ZNF691	10214				CCCACACCGGGAAACTGTGC	PGLS	10352				TTACTGAGTCCCCCGCCAGC	EPDR1	5348
6AQ	GCACAACGAAGACATCACGC	MAT1A	10109				CGAGAAGCTCCAACCGCATC	ZNF691	9369				GCACAACGAAGACATCACGC	MAT1A	5064
6AQ	TTACTGAGTCCCCCGCCAGC	EPDR1	9939				TTTCGCCCAAGAGGCTTGGG	NonTargetingControlGuideForHuman_0554	8882				AGATTCTGGACACCAGTGTG	hsa-mir-147b	4646
6AQ	GTGATGACATTTGAGCGTTT	MBNL3	9708				GGTGTTTCTTGGCCCTTCGG	GPR97	8679				GGTGTTTCTTGGCCCTTCGG	GPR97	4344
6AQ	TGTCCAGACTCTCTGCTGCA	FAM25A	9429				TTACTGAGTCCCCCGCCAGC	EPDR1	8363				TTTGCTTGCATTGGGTTAGC	hsa-mir-5680	4216
6AQ	GGTGTTTCTTGGCCCTTCGG	GPR97	8884				AATCTCTCTGATCATCATTC	ZNF566	8355				TTCCATAATGACACGTAAAT	DCAF6	3922
6AQ	TTTGCTTGCATTGGGTTAGC	hsa-mir-5680	8004				TTCCATAATGACACGTAAAT	DCAF6	7628				GTGATGACATTTGAGCGTTT	MBNL3	3741
6AQ	CCATCGAGAAATGGCCGCGT	KBTBD8	7822				TGTCCAGACTCTCTGCTGCA	FAM25A	7511				TGCCAAATTGCTAGAGCTTA	CRYZ	3500
6AQ	TTTCGCCCAAGAGGCTTGGG	NonTargetingControlGuideForHuman_0554	7474				TTTGCTTGCATTGGGTTAGC	hsa-mir-5680	7306				CTTTCAAGAAGCCCCCATTG	CDK17	3338
6AQ	CCCATATATCTTGCTAGGAC	TIMM21	7340				GTGATGACATTTGAGCGTTT	MBNL3	7298				TGTCCAGACTCTCTGCTGCA	FAM25A	3151
6AQ	TTCCATAATGACACGTAAAT	DCAF6	7018				TGCCAAATTGCTAGAGCTTA	CRYZ	7249				AATCTCTCTGATCATCATTC	ZNF566	3138
6AQ	CCCCGCCAGCTCCGAACCTT	ICAM3	6909				CCCATATATCTTGCTAGGAC	TIMM21	6292				CCATCGAGAAATGGCCGCGT	KBTBD8	3077
6AQ	AATCTCTCTGATCATCATTC	ZNF566	6374				CCATCGAGAAATGGCCGCGT	KBTBD8	5791				CCCATATATCTTGCTAGGAC	TIMM21	2741
6AQ	TGCCAAATTGCTAGAGCTTA	CRYZ	5945				CTTCGCCCCGGAGGAACTGG	HSPB9	4770				TTTCGCCCAAGAGGCTTGGG	NonTargetingControlGuideForHuman_0554	2644
6AQ	GGTAGAAATTATGTACACGT	OR6M1	5496				CTTCTTTCCGCCGCCCGCGT	TEF	4619				CTTCTTTCCGCCGCCCGCGT	TEF	2368
6AQ	CTTTCAAGAAGCCCCCATTG	CDK17	4842				CTTTCAAGAAGCCCCCATTG	CDK17	4552				CCCCGCCAGCTCCGAACCTT	ICAM3	2335
6AQ	CTTCTTTCCGCCGCCCGCGT	TEF	4300				CCCCGCCAGCTCCGAACCTT	ICAM3	4229				TTTGTAGAACTCACATTCTC	AMELX	1990
6AQ	ATCTGCCGTGAAGATATCCT	BIN3	3816				ATCTGCCGTGAAGATATCCT	BIN3	4084				ATCTGCCGTGAAGATATCCT	BIN3	1739
6AQ	AGCTGTCTTACCAGGTATTT	ART3	2991				GGTAGAAATTATGTACACGT	OR6M1	4009				GCCGGTGACCCTGTCGGTCT	DNM1	1622
6AQ	TAGCAGCACCGCCTGCATTG	PPTC7	2543				CAGTGGCGGCGCGTAGGAGG	GANAB	3417				GGTAGAAATTATGTACACGT	OR6M1	1540
6AQ	GCCGGTGACCCTGTCGGTCT	DNM1	2463				CCTCACGCAGCGGATGACGG	SGSH	3300				AGCTGTCTTACCAGGTATTT	ART3	1536
6AQ	CGGCTGAGGCACCTGGTTTA	NonTargetingControlGuideForHuman_0592	2458				TTTGTAGAACTCACATTCTC	AMELX	2996				CCAGTGTTTCACAACTACCC	ZNF726	1384
6AQ	CCAGTGTTTCACAACTACCC	ZNF726	2391				GCCGGTGACCCTGTCGGTCT	DNM1	2183				CGGCTGAGGCACCTGGTTTA	NonTargetingControlGuideForHuman_0592	1291
6AQ	TTTGTAGAACTCACATTCTC	AMELX	2185				ACGAATGGTTGAGATGTTTC	SPC25	2075				TTTCTTAGGAACATCATTCA	NME2	1126
6AQ	ACCTTGTCTTCCCTCATCAT	GPATCH2	2080				GAGTCCTCTACATCCGCTAC	TRAPPC9	2042				TTTCAGCACACAGCGCCACT	ALDOC	1111
6AQ	ACGAATGGTTGAGATGTTTC	SPC25	2020				ACTCGTAGACGCCGGCAGTG	GADD45G	1974				CCTCACGCAGCGGATGACGG	SGSH	1075
6AQ	AATCACTTCATTCCTCGCCA	OSBPL1A	1990				GGGCTTGATGGGCACCGGCA	FOXB2	1915				GAGTCCTCTACATCCGCTAC	TRAPPC9	1047
6AQ	CATCCTTACCTACACAATCC	ZNF443	1965				TCCTCACTCTTCACATTCCA	ZNF267	1883				GGGCTTGATGGGCACCGGCA	FOXB2	1035
6AQ	CAGTGGCGGCGCGTAGGAGG	GANAB	1915				TAGCAGCACCGCCTGCATTG	PPTC7	1881				ACGAATGGTTGAGATGTTTC	SPC25	1029
6AQ	CATCAATGTGAACAATATTG	OR13C9	1822				CGGCTGAGGCACCTGGTTTA	NonTargetingControlGuideForHuman_0592	1770				CATCCTTACCTACACAATCC	ZNF443	1002
6AQ	TTTCTTAGGAACATCATTCA	NME2	1797				TTTCAGCACACAGCGCCACT	ALDOC	1761				CTTGCCCGCCGTTTGTGACA	SCARA5	922
6AQ	GATTCCAGCCTTCCATTGGA	UBP1	1672				ACCTTGTCTTCCCTCATCAT	GPATCH2	1608				TAGCAGCACCGCCTGCATTG	PPTC7	898
6AQ	TCTCTCGGAGTGGAGCAACA	NonTargetingControlGuideForHuman_0562	1663				CCAGTGTTTCACAACTACCC	ZNF726	1607				CAGTGGCGGCGCGTAGGAGG	GANAB	843
6AQ	CCTCACGCAGCGGATGACGG	SGSH	1534				CTTGCCCGCCGTTTGTGACA	SCARA5	1590				GGTGAAGAGAAGACATTAAC	AKTIP	812
6AQ	GTGGATCAGCCTGTACTACG	ATP4B	1528				GACCGCGTGAGATAACGTCA	NonTargetingControlGuideForHuman_0182	1585				ACTCGTAGACGCCGGCAGTG	GADD45G	811
6AQ	GAGTCCTCTACATCCGCTAC	TRAPPC9	1483				TTTCTTAGGAACATCATTCA	NME2	1570				TCCTCACTCTTCACATTCCA	ZNF267	794
6AQ	CTTGCCCGCCGTTTGTGACA	SCARA5	1431				TGAGCAAATTTAGAAGTGTT	CSRP2	1522				GATTCCAGCCTTCCATTGGA	UBP1	788
6AQ	TCCTCACTCTTCACATTCCA	ZNF267	1384				CATCAATGTGAACAATATTG	OR13C9	1469				GAACCAAGCCCATAATACGA	CCDC67	784
6AQ	TTTCAGCACACAGCGCCACT	ALDOC	1317				GGTGAAGAGAAGACATTAAC	AKTIP	1459				GACCGCGTGAGATAACGTCA	NonTargetingControlGuideForHuman_0182	762
6AQ	GGGCTTGATGGGCACCGGCA	FOXB2	1305				CCCATTGAAGCCAGTTCGTA	GP2	1390				GAAGCAACGATGACTGACCA	NLRP5	695
6AQ	GTGTGGACAGCCTTCGTAGT	TIPARP	1299				AGCTGTCTTACCAGGTATTT	ART3	1323				TGGTACCCACCTCACCCCGT	C9orf78	689
6AQ	GAACCAAGCCCATAATACGA	CCDC67	1260				AATCACTTCATTCCTCGCCA	OSBPL1A	1260				AAAACTAAAACTTCATGCGA	GOLGB1	684
6AQ	GACCGCGTGAGATAACGTCA	NonTargetingControlGuideForHuman_0182	1240				CATCCTTACCTACACAATCC	ZNF443	1217				ACCTTGTCTTCCCTCATCAT	GPATCH2	648
6AQ	GAAGCAACGATGACTGACCA	NLRP5	1172				GTGGATCAGCCTGTACTACG	ATP4B	1162				TGAGCAAATTTAGAAGTGTT	CSRP2	645
6AQ	CCCATTGAAGCCAGTTCGTA	GP2	1147				GCAGCAGCAACTGTACTCGT	ING2	1159				TTAGGAATGGTGGGCCTGTT	SLC35F2	620
6AQ	GGTGAAGAGAAGACATTAAC	AKTIP	1097				GAAGCAACGATGACTGACCA	NLRP5	1136				AGAAATATCTTACCTGATGA	VPS35	620
6AQ	TGAGCAAATTTAGAAGTGTT	CSRP2	1029				CATGCAAGTTCTAACACTGC	OR10A6	1111				CCCATTGAAGCCAGTTCGTA	GP2	602
6AQ	ACTCGTAGACGCCGGCAGTG	GADD45G	1010				GAACCAAGCCCATAATACGA	CCDC67	1021				AATCACTTCATTCCTCGCCA	OSBPL1A	567
6AQ	AGAAATATCTTACCTGATGA	VPS35	1008				GATTCCAGCCTTCCATTGGA	UBP1	938				GTGGATCAGCCTGTACTACG	ATP4B	499
6AQ	TCCGTTTAGAGTCGCAGTCT	KLHL21	868				CCACAAGACGCTACACTCAC	OSR1	876				TTTAGTCTTACCTTTGATCT	PTPN20A	467
6AQ	TTGACTTGCCTGCTGTCGCC	SNX22	816				CTTATTGATGCGTTGATTTG	CCDC88C	800				TCTCTCGGAGTGGAGCAACA	NonTargetingControlGuideForHuman_0562	466
6AQ	GCAGCAGCAACTGTACTCGT	ING2	740				TTAGGAATGGTGGGCCTGTT	SLC35F2	749				CATCAATGTGAACAATATTG	OR13C9	417
6AQ	TGGTACCCACCTCACCCCGT	C9orf78	725				TTGACTTGCCTGCTGTCGCC	SNX22	720				CATGCAAGTTCTAACACTGC	OR10A6	396
6AQ	GGGATTCTCACCATCATATT	CANX	658				AAAACTAAAACTTCATGCGA	GOLGB1	696				GGGATTCTCACCATCATATT	CANX	375
6AQ	CCGGCCTCCCCTCCCTCGAG	TMEM82	650				AGAAATATCTTACCTGATGA	VPS35	658				CCCACCTTGCAAACATTTCA	APITD1	323
6AQ	CGAGAGCTGGTCATTTCTAT	RGS7BP	644				CAGTTGATGTCACACTGTGC	TCTN1	594				CTTCGCCCCGGAGGAACTGG	HSPB9	316
6AQ	CCACAAGACGCTACACTCAC	OSR1	600				TGGTACCCACCTCACCCCGT	C9orf78	511				ATGGACCAACCTGCTGTCTT	PPIA	314
6AQ	AAAACTAAAACTTCATGCGA	GOLGB1	591				TCTCTCGGAGTGGAGCAACA	NonTargetingControlGuideForHuman_0562	495				TAGCCTCTGTTTCTTTATTG	hsa-mir-633	277
6AQ	AACATCTTTGTCCCCCGCAA	CBLN4	566				CCCACCTTGCAAACATTTCA	APITD1	494				CCAACAAAACAGTTATTTCC	COL11A1	257
6AQ	TTCCTCTTGATGATTCTAAC	BCLAF1	560				GGGATTCTCACCATCATATT	CANX	492				CCACAGGAACTATCTGAAAT	RNF138	237
6AQ	TTAGGAATGGTGGGCCTGTT	SLC35F2	543				TAGCCTCTGTTTCTTTATTG	hsa-mir-633	491				GTGTGGACAGCCTTCGTAGT	TIPARP	236
6AQ	CTTCGCCCCGGAGGAACTGG	HSPB9	520				GTGTGGACAGCCTTCGTAGT	TIPARP	458				GCAGCAGCAACTGTACTCGT	ING2	196
6AQ	TAGCCTCTGTTTCTTTATTG	hsa-mir-633	499				TTCCTCTTGATGATTCTAAC	BCLAF1	399				ACCTACCTTTAGTAGCTTCT	DDX3X	185
6AQ	CCACAGGAACTATCTGAAAT	RNF138	443				TTTAGTCTTACCTTTGATCT	PTPN20A	386				TTCCTCTTGATGATTCTAAC	BCLAF1	179
6AQ	ATGGACCAACCTGCTGTCTT	PPIA	439				ATGGACCAACCTGCTGTCTT	PPIA	365				GGCCCTCACTGTCTTATCAT	WDR88	157
6AQ	CTTATTGATGCGTTGATTTG	CCDC88C	426				ACCTACCTTTAGTAGCTTCT	DDX3X	323				ACCCATACTATGACATCGCC	ARHGAP1	143
6AQ	TTTAGTCTTACCTTTGATCT	PTPN20A	410				CGAGAGCTGGTCATTTCTAT	RGS7BP	317				TTTGCAATGGGCATGATTGT	FAM46D	139
6AQ	ACCCATACTATGACATCGCC	ARHGAP1	359				ACGTAACAAATTCGTGCTGG	FAM43B	304				CAGTTGATGTCACACTGTGC	TCTN1	132
6AQ	CATGCAAGTTCTAACACTGC	OR10A6	338				TCCGTTTAGAGTCGCAGTCT	KLHL21	295				CATCCTTAGGTTCGCCATCC	ACTN4	129
6AQ	CAGTTGATGTCACACTGTGC	TCTN1	334				GCTGGAAGAATTCGACATTT	FAM129A	291				TCCGTTTAGAGTCGCAGTCT	KLHL21	124
6AQ	GGACACCCTTCCCCCCTACG	BEAN1	317				TTTGTCCCTTCTTAAAAAAC	TXN	277				GGTGACTCCTGCACCTGCGC	MT2A	119
6AQ	ACGTAACAAATTCGTGCTGG	FAM43B	315				CCAACAAAACAGTTATTTCC	COL11A1	265				CCGGCCTCCCCTCCCTCGAG	TMEM82	116
6AQ	CATCCTTAGGTTCGCCATCC	ACTN4	299				ACCCATACTATGACATCGCC	ARHGAP1	239				ACGTAACAAATTCGTGCTGG	FAM43B	112
6AQ	ACCTACCTTTAGTAGCTTCT	DDX3X	274				CCGGCCTCCCCTCCCTCGAG	TMEM82	201				TTGACTTGCCTGCTGTCGCC	SNX22	109
6AQ	CCAACAAAACAGTTATTTCC	COL11A1	262				CATCCTTAGGTTCGCCATCC	ACTN4	177				CTCCAGACACGACTGCAATT	KDELR3	105
6AQ	CCCACCTTGCAAACATTTCA	APITD1	254				TACTTTGAATATCGAACCAT	DUS4L	161				CTTCGGTCAGCTGCGATTCG	GFI1	97
6AQ	GTGTACATGACCAAGCCGGA	CDA	184				GAATCCGAACCCTGAACAGC	DPH3P1	132				CTTATTGATGCGTTGATTTG	CCDC88C	95
6AQ	CTCACCTGAGACGAACCCTG	PRAMEF20	181				TTTGCAATGGGCATGATTGT	FAM46D	123				CAAGATTCGAAGTCATCTTC	AP1AR	86
6AQ	GCCAGACCCCTTGAGCAAAC	C20orf202	177				TGCAACTGGCCCGGAGGATC	CENPA	120				GAATCCGAACCCTGAACAGC	DPH3P1	86
6AQ	GAATCCGAACCCTGAACAGC	DPH3P1	164				GCAGACCTACGTACTCCGCC	TMEM216	120				AATCTTCCTGCATTGTACAC	WFDC10B	86
6AQ	CTCCAGACACGACTGCAATT	KDELR3	141				CTTCGGTCAGCTGCGATTCG	GFI1	116				TCAGCTCCAGCGCCTCGTTG	KCND3	81
6AQ	TAGATCACATCAAGCAGTGT	CLHC1	134				AACATCTTTGTCCCCCGCAA	CBLN4	104				AGCCAAATCTTCAACTACCT	CCR8	73
6AQ	CTCTCAGCACCATTACGTAC	EIF4G3	131				AAGCAGTTAAAGCAGTTCTG	NUMB	103				GGACACCCTTCCCCCCTACG	BEAN1	65
6AQ	GCTGGAAGAATTCGACATTT	FAM129A	115				GTACAGTAGATGCAGTTACC	HPSE2	92				GTACAGTAGATGCAGTTACC	HPSE2	65
6AQ	CTTCGGTCAGCTGCGATTCG	GFI1	114				TCACCTTGACGACCTTATTG	SLC24A2	92				CTCTCAGCACCATTACGTAC	EIF4G3	63
6AQ	TTCAACCTCACATTTCGTAA	DNAJC13	109				GGTGACTCCTGCACCTGCGC	MT2A	91				CGAGAGCTGGTCATTTCTAT	RGS7BP	59
6AQ	TTTGCAATGGGCATGATTGT	FAM46D	104				TAAAATTAGTGATTACTTTG	TLK2	84				GCCAGACCCCTTGAGCAAAC	C20orf202	57
6AQ	TCACCTTGACGACCTTATTG	SLC24A2	95				ACTGTACCTTTCAACGTCAA	DENND1B	76				TAAAATTAGTGATTACTTTG	TLK2	57
6AQ	CGCCATCGAGAGACGCAACA	TRPV1	93				ATAGATATATTCGACACAGA	PPP3R1	76				AGTACATACCAACTGTTCAA	TOMM70A	54
6AQ	ATCCGCCCTGCAATTAACGT	ATP5A1	89				GGCCCTCACTGTCTTATCAT	WDR88	75				CTCCCGTCACTATAGCGACA	DHRSX_X	43
6AQ	TCAGCTCCAGCGCCTCGTTG	KCND3	88				GTCGACGCTGAACAGACGCG	FOXE3	71				GCTGGAAGAATTCGACATTT	FAM129A	41
6AQ	TTTGTCCCTTCTTAAAAAAC	TXN	80				TCAGCTCCAGCGCCTCGTTG	KCND3	65				ATCCGCCCTGCAATTAACGT	ATP5A1	35
6AQ	AAGCAGTTAAAGCAGTTCTG	NUMB	72				GGAAAGGACTAGAAGCCTCA	C10orf99	64				ATCAGTACTGTCCCAGCCGA	AFMID	34
6AQ	TATTGATGTTGAGAATCTGC	NCAM2	61				GATGTCCCGCAAGTGTGCGC	BST1	62				AGCACAGTGTCACTCTCAAC	PATE4	33
6AQ	GCTGTTATATGAACCTGCCC	hsa-mir-3160-1	60				CTCTCAGCACCATTACGTAC	EIF4G3	62				CCACAAGACGCTACACTCAC	OSR1	32
6AQ	ATCCCAGGTAGGGGCAGCAG	hsa-mir-4688	55				CCACCCCAGGCTGTAGGATG	hsa-mir-2392	61				GAGCAGTTGTATGGATCCAC	DPH7	31
6AQ	ATCAGTACTGTCCCAGCCGA	AFMID	52				ATCCGCCCTGCAATTAACGT	ATP5A1	58				TACACTGGTCTGCTAAGGGG	SLFN11	26
6AQ	GATGTCCCGCAAGTGTGCGC	BST1	42				AGTACATACCAACTGTTCAA	TOMM70A	57				TATTGATGTTGAGAATCTGC	NCAM2	24
6AQ	ACTGTACCTTTCAACGTCAA	DENND1B	37				GGACACCCTTCCCCCCTACG	BEAN1	55				GCTGTTATATGAACCTGCCC	hsa-mir-3160-1	21
6AQ	CTGTGCTCCGAGCCCTTATA	CA4	25				TATTGATGTTGAGAATCTGC	NCAM2	53				CTCACCTGAGACGAACCCTG	PRAMEF20	19
6AQ	CTCTACAGGAAGAACGCCTC	EPN2	23				GCTGTTATATGAACCTGCCC	hsa-mir-3160-1	37				CTAGCGCTCCGAGATGCATG	CD14	14
6AQ	ACGCCTACAGAACCATCGCC	UCP3	23				GAGCAGTTGTATGGATCCAC	DPH7	25				ACCTTCGCCTGCCCGTACTG	RNF166	14
6AQ	CCAAAAGATGTCTACTCTCC	FLG	20				CCAAAAGATGTCTACTCTCC	FLG	23				TCTTCTGCCATTACGTTCCC	SLC43A1	13
6AQ	ACCAGCCTGCATTCTTGAGC	PEX1	18				TCTTCTGCCATTACGTTCCC	SLC43A1	18				CCAAAAGATGTCTACTCTCC	FLG	11
6AQ	TGCATTAACAGCTATCCCAT	NOX3	17				ACGCCTACAGAACCATCGCC	UCP3	16				ACCAGCCTGCATTCTTGAGC	PEX1	7
6AQ	TCTTCTGCCATTACGTTCCC	SLC43A1	17				ACCAGCCTGCATTCTTGAGC	PEX1	11				ACGCCTACAGAACCATCGCC	UCP3	7
6AQ	GCAGACCTGCTCAACTGACC	SAMD3	14				CTCTACAGGAAGAACGCCTC	EPN2	8				TGGCCCCACAGGTACAACTT	CYP11B2	4
6AQ	GAGCAGTTGTATGGATCCAC	DPH7	13				ATGTCCATGAAGTCAGGTGA	hsa-mir-6853	6				TACTGTGTGTACCACTATTA	NOL10	3
6AQ	TTGCTGACGGCAGCCCTCTC	CD6	6				ATGATCGCCCTCGGCAGCCT	ART5	5				ATGATCGCCCTCGGCAGCCT	ART5	2
6AQ	TGGCCCCACAGGTACAACTT	CYP11B2	5				CAGAATGCCCTTAGGCCCCC	GNRH2	5				CTGTTGCGTTTCCTCCATGT	CSH1	2
6AQ	GTCGCTCCCCGACATCTCGC	IRGC	5				CCAGGGGTGGTCACCAAAGC	ALDH1L1	4				TTAGTCATACCTCTTCATCT	DMC1	2
6AQ	GCTCCATGGTCCAGCCGTAC	GJA4	4				TGGCCCCACAGGTACAACTT	CYP11B2	4				CATCTCGGGCTCCGTCTGCC	FAM69B	2
6AQ	CGGGCTTTAGATTGCCCAGT	OR4K17	4				ACCTTCGCCTGCCCGTACTG	RNF166	4				GTCGCTCCCCGACATCTCGC	IRGC	2
6AQ	CCTGATGTGGCAACAACCTC	ATRN	3				GGACTTGCAGGCCATTGAGC	SLC30A2	4				ATCAGAGATTGCCTGCACGA	ODC1	2
6AQ	TAGCCACCATATACCAGCAC	DUOXA1	3				AAACAAGAGTTCCCAAGAGA	GK	3				CATTTCTGATTCTGCATCGA	ZFY	2
6AQ	GTAGCGCCACCTCCTAACCC	MAPRE3	3				ATCAGAGATTGCCTGCACGA	ODC1	3				CAACAACAACTATGCAAATG	ACACA	1
6AQ	GGACTTGCAGGCCATTGAGC	SLC30A2	3				ATAACGAATGAAGCCTCGTG	TIMMDC1	3				CCTGATGTGGCAACAACCTC	ATRN	1
6AQ	GTCCAGTCCCACACCTACAC	C5orf34	2				GCTCCATGGTCCAGCCGTAC	GJA4	2				AACGTGTATTGTTCGTTACC	BMI1	1
6AQ	CATCTCGGGCTCCGTCTGCC	FAM69B	2				GCCTGTCCCTAAATCCTTCC	hsa-mir-4476	2				TTCTACTGTGATTCCCGTTG	C5orf28	1
6AQ	ACTTTCCCGGGGGGTGACCC	hsa-mir-484	2				CTTCTGAACTTGGACCATAC	hsa-mir-5000	2				AACATCTTTGTCCCCCGCAA	CBLN4	1
6AQ	ATGTCCATGAAGTCAGGTGA	hsa-mir-6853	2				TCTCTCAGTGCCAACGACAT	SEMA4G	2				CGCTTTGGTTCAGGAAACGC	CD1A	1
6AQ	CGATGTCGTGCAGCGTCACG	KLHL17	2				TACACTGGTCTGCTAAGGGG	SLFN11	2				TTGCTGACGGCAGCCCTCTC	CD6	1
6AQ	TGTATCTGCCCAAACGCCAA	MPHOSPH8	2				TTACTCACAGTGTGTTATCC	ACTL6A	1				GCTCAGTTACAATCTGCCCT	CHKA	1
6AQ	CTTATTCCAGACCTTGTCGC	SYT8	2				CTCACAGGAGTTGATGAGTT	ARHGEF5	1				GATGCCCCGCTGCGCTATGC	CLSTN3	1
6AQ	ATAACGAATGAAGCCTCGTG	TIMMDC1	2				GTCATCCGTAGTACAAGCAG	ARMC12	1				CCTTCGCACAGTCGCAACGC	DKK2	1
6AQ	AGTTTAAGATGATGCCTAAC	ZMAT3	2				TCAAGAAAGAAGAAAATCCA	ARPP21	1				CTCTACAGGAAGAACGCCTC	EPN2	1
6AQ	GATGAAAAGAGAGAGCTTAT	ABCA6	1				TTTGTTGACATTTGTTGTTT	CCNB2	1				TGTCCAGACTTTCTGCTGCA	FAM25C	1
6AQ	CAACAACAACTATGCAAATG	ACACA	1				CAATGGAACATCCTCGCCCA	CCRN4L	1				CAGAATGCCCTTAGGCCCCC	GNRH2	1
6AQ	TTACTCACAGTGTGTTATCC	ACTL6A	1				GTGTACATGACCAAGCCGGA	CDA	1				CCACGCCATCCGCCTGCTCC	GSTM1	1
6AQ	TGAGCGCCGTGCGCCCTAAT	ANKRD34A	1				GCTCAGTTACAATCTGCCCT	CHKA	1				TGTGACAATGACTCACCTTT	HIPK1	1
6AQ	GTCATCCGTAGTACAAGCAG	ARMC12	1				GAACATGGTGTATATCATCC	CMTR2	1				CTTCTGAACTTGGACCATAC	hsa-mir-5000	1
6AQ	ATGATCGCCCTCGGCAGCCT	ART5	1				CTGTTGCGTTTCCTCCATGT	CSH1	1				AGAGCTCGGACAGCGGCTCC	IFI6	1
6AQ	CCAGGTGCTTCATAAAGTCC	CCL7	1				CCTTCGCACAGTCGCAACGC	DKK2	1				CGATGTCGTGCAGCGTCACG	KLHL17	1
6AQ	ACCGGCTCCCTCGCTGCCCG	COCH	1				TACTCCTGCTCCGAGTACAC	DMAP1	1				TGTTGAAGAGCTCATTCTTC	LRRIQ1	1
6AQ	CTGTTGCGTTTCCTCCATGT	CSH1	1				CATCTCGGGCTCCGTCTGCC	FAM69B	1				CAGGTGACTTGGCAGTCGTC	MAST2	1
6AQ	CCTTCGCACAGTCGCAACGC	DKK2	1				CTTAACTAATTGTTACATTA	KRR1	1				TTAGACATGTTCTCCTCTGC	MRPL30	1
6AQ	TTAGTCATACCTCTTCATCT	DMC1	1				GAACATTGATAATGCCAAAC	KRT32	1				GGTGTCTCCTGCACCTGCGC	MT1F	1
6AQ	ACCTTCATTGATGATCTGTT	DUSP27	1				TGTTGAAGAGCTCATTCTTC	LRRIQ1	1				TGCATTAACAGCTATCCCAT	NOX3	1
6AQ	CTTACCTGATGTACCCCTTG	FAM118B	1				TATAATCGTTGCACCAGTAG	LYZL6	1				GTCTATCCGTGAGACCATGA	PGC	1
6AQ	AGCAGCAGTGTGCATTTGAC	FAM76A	1				ACCGGAGCTTCGACCGCTAC	MRPL38	1				GCCAACTCAGACAGTGACTC	PRICKLE4	1
6AQ	TGGGGTCATCGAGTTGAACA	GLI1	1				CGGGCTTTAGATTGCCCAGT	OR4K17	1				TCTTGGGGTCGCCGCACCAG	PRSS57	1
6AQ	CAGAATGCCCTTAGGCCCCC	GNRH2	1				TTCCTCAGTGCTTCATCCAG	PNMA6A	1				AGCCCCCTCCCTCATACAAC	PVRL4	1
6AQ	GGCTAGGACAGAGCATGACC	GPATCH2	1				AGCCCCCTCCCTCATACAAC	PVRL4	1				TGTCCCGCTCGCGCCCATCA	RRM2	1
6AQ	CCTGTCAGATGATGATGATT	HBP1	1				GCAGACCTGCTCAACTGACC	SAMD3	1				GCAGACCTGCTCAACTGACC	SAMD3	1
6AQ	CTTCTGAACTTGGACCATAC	hsa-mir-5000	1				GGTTGTTGACGAACACCACT	SLC14A1	1				GGACTTGCAGGCCATTGAGC	SLC30A2	1
6AQ	ATGCTGACATATTTACTAGA	hsa-mir-628	1				TAACAACAGCTCTTCTATTC	SLC35A5	1				CCCAGTCGTCGACATCCCAG	SPTBN1	1
6AQ	GAATACACTCTGCAGAGCTT	KDM5C	1				CTGGAGCAGCCCCCCTCTCC	TEAD3	1				ACAACATTGGCCCAGAAGCC	TSPY2	1
6AQ	TAAAGGGCTACCGAAAAGTT	MARVELD3	1				ACAGCATGCTTTGTTGATTT	TOMM70A	1				TACAGACCGAGAAGCAATTC	TTC21A	1
6AQ	ATTTCACCTCCAACATCAGC	NPAS2	1				TGCTCAGCTGACAACTGCTC	TWISTNB	1				TTCTGATCAGTTCCAAAGCT	TTLL7	1
6AQ	TCATTCAAAGGACTCTTTGG	NUP54	1				TTGCCTTCATATGGTGTGTC	UBE2K	1				GTAAGCTGGGGGGCTGCTCA	UCKL1	1
6AQ	GTCACCTACCTCTGTCCTCG	OAZ1	1				GATCGTAAATATGACACACC	ZFP69B	1				GTACGATAATGCAGAGCTGC	XKR4	1
6AQ	AGCCCCCTCCCTCATACAAC	PVRL4	1
6AQ	TGCCGCCTCCTGAACCTCGA	RBP4	1
6AQ	TCTCTCAGTGCCAACGACAT	SEMA4G	1
6AQ	TGTACTCACCAGCATCCCTT	SLC6A9	1
6AQ	CATATGTATGATCCAATTTG	SPINK9	1
6AQ	CCCAGTCGTCGACATCCCAG	SPTBN1	1
6AQ	TCTTCTACTGTCACAAAGCG	TCP11L1	1
6AQ	CTGGAGCAGCCCCCCTCTCC	TEAD3	1
6AQ	CCATAAGTATGCCTGCTATG	TPD52L1	1
6AQ	GATGAGCCGGTACACTAGCG	TTC30A	1
6AQ	GTACGATAATGCAGAGCTGC	XKR4	1
6AQ	CATTTCTGATTCTGCATCGA	ZFY	1

## Sheet: 6A6
	Replicate 1						Replicate 2						Replicate 3
Clone	sgRNA sequence	Gene	sgRNA count				sgRNA sequence	Gene	sgRNA count				sgRNA sequence	Gene	sgRNA count
6A6	ACTGCGAGAAGTGCTCGATC	HNRNPA0	11392				CTTGATGTCTGCCAAGGTTT	hsa-mir-3913-1	2268				ACTGCGAGAAGTGCTCGATC	HNRNPA0	4334
6A6	ACCCTGCGACGACGAGCTCC	DCAF12L2	10608				ACTGCGAGAAGTGCTCGATC	HNRNPA0	2225				ACCCTGCGACGACGAGCTCC	DCAF12L2	3890
6A6	CAATGGAACATCCTCGCCCA	CCRN4L	10376				ACCCTGCGACGACGAGCTCC	DCAF12L2	2163				CTTGATGTCTGCCAAGGTTT	hsa-mir-3913-1	3682
6A6	CTTGATGTCTGCCAAGGTTT	hsa-mir-3913-1	10269				CAATGGAACATCCTCGCCCA	CCRN4L	1964				TTGAATTTAGGGAGTGTTGG	MCMBP	3555
6A6	GGCGCAGGAGTGACTCGTTG	GABBR2	9082				GGCGCAGGAGTGACTCGTTG	GABBR2	1714				CAATGGAACATCCTCGCCCA	CCRN4L	3511
6A6	TTGAATTTAGGGAGTGTTGG	MCMBP	8341				CTCTTCCGTCGCCGCGCCCT	BASP1	1649				GGCGCAGGAGTGACTCGTTG	GABBR2	3080
6A6	CTCTTCCGTCGCCGCGCCCT	BASP1	8148				TTGAATTTAGGGAGTGTTGG	MCMBP	1639				CTCTTCCGTCGCCGCGCCCT	BASP1	2990
6A6	CTGTCGTGTTTCAGACAACT	CCDC81	5175				CACAGCTCACGCTGCAATCA	CCDC170	1279				CTGTCGTGTTTCAGACAACT	CCDC81	2309
6A6	CTTGTGGACTCGGCTGCGAC	CHRM4	5139				CTGTCGTGTTTCAGACAACT	CCDC81	1249				CAAGAAGTGCGAGTACACCA	SLC9B1	1968
6A6	CACAGCTCACGCTGCAATCA	CCDC170	4217				CTTGTGGACTCGGCTGCGAC	CHRM4	946				CTTGTGGACTCGGCTGCGAC	CHRM4	1733
6A6	CAAGAAGTGCGAGTACACCA	SLC9B1	4179				CAAGAAGTGCGAGTACACCA	SLC9B1	874				CACAGCTCACGCTGCAATCA	CCDC170	1698
6A6	GATCCTGCGTTCCCGATTTC	PBX1	3903				TCCATCGTGGGGGTAATCAG	RPA4	787				TCCATCGTGGGGGTAATCAG	RPA4	1502
6A6	CAATACCCACCGTCTTGCTG	VEGFC	3878				CTCTTCTATGGGACCACCAT	OR1M1	771				TACCACAAGTCCAATTGCTA	REG4	1458
6A6	CTCTTCTATGGGACCACCAT	OR1M1	3634				ACATCACTTATAGAAGCTTC	STXBP4	767				GATCCTGCGTTCCCGATTTC	PBX1	1415
6A6	TCCATCGTGGGGGTAATCAG	RPA4	3516				TACCACAAGTCCAATTGCTA	REG4	752				CGCTTACTTCTGAACTGACT	USP3	1351
6A6	AGGCCCGTGTCCTCAGTATT	AP5S1	3366				TAACAACAGCTCTTCTATTC	SLC35A5	710				CTCTTCTATGGGACCACCAT	OR1M1	1281
6A6	TACCACAAGTCCAATTGCTA	REG4	3197				CAATACCCACCGTCTTGCTG	VEGFC	698				AGGCCCGTGTCCTCAGTATT	AP5S1	1275
6A6	TAACAACAGCTCTTCTATTC	SLC35A5	3111				CATCTCCGAGACAGCACGCT	STEAP3	663				CATCTCCGAGACAGCACGCT	STEAP3	1257
6A6	ACATCACTTATAGAAGCTTC	STXBP4	3074				CGCTTACTTCTGAACTGACT	USP3	652				ACATCACTTATAGAAGCTTC	STXBP4	1240
6A6	CGCTTACTTCTGAACTGACT	USP3	2719				AGGCCCGTGTCCTCAGTATT	AP5S1	634				TAACAACAGCTCTTCTATTC	SLC35A5	1148
6A6	CCAGTGCTGAACCACCGCCC	MST4	2537				GATCCTGCGTTCCCGATTTC	PBX1	632				GACTCAAAGCCTATTCCAGT	GLRX3	1107
6A6	GGTTGTTGACGAACACCACT	SLC14A1	2512				CCAGTGCTGAACCACCGCCC	MST4	548				CCTGGCGTGATCAAGACCAT	FOSL2	1077
6A6	AAACAGCAAGTTTAAAAATT	UBR7	2379				GACTCAAAGCCTATTCCAGT	GLRX3	545				CAATACCCACCGTCTTGCTG	VEGFC	1072
6A6	CCCCTAGTGGAATGAGACCG	DEPDC1B	2374				CCCCTAGTGGAATGAGACCG	DEPDC1B	512				CCAGTGCTGAACCACCGCCC	MST4	948
6A6	GACTCAAAGCCTATTCCAGT	GLRX3	2231				CCTGGCGTGATCAAGACCAT	FOSL2	496				GGTTGTTGACGAACACCACT	SLC14A1	897
6A6	CCTGGCGTGATCAAGACCAT	FOSL2	2172				TACGTGTGTATGAGCCCCGT	KLHDC8B	476				AAACAGCAAGTTTAAAAATT	UBR7	877
6A6	CTCACAGGAGTTGATGAGTT	ARHGEF5	2119				GCTATTGTGGATCAACTTGG	ZDHHC17	476				GATCCCCTTACCTGCCGTTC	PPM1F	873
6A6	GATCCCCTTACCTGCCGTTC	PPM1F	2117				CAGGCCGGAGCAGCGCACGA	ZNF837	464				CTCACAGGAGTTGATGAGTT	ARHGEF5	852
6A6	TACGTGTGTATGAGCCCCGT	KLHDC8B	2065				CTCACAGGAGTTGATGAGTT	ARHGEF5	455				GCGCGCTTCCCCTTCTTCCG	hsa-mir-6720	850
6A6	CGTCTCTTCAAGCGCAAAGT	NOS1	2046				AAACAGCAAGTTTAAAAATT	UBR7	439				CCCCTAGTGGAATGAGACCG	DEPDC1B	782
6A6	CAGGCCGGAGCAGCGCACGA	ZNF837	2019				GGTTGTTGACGAACACCACT	SLC14A1	435				CAGGCCGGAGCAGCGCACGA	ZNF837	753
6A6	AAGTACACGTCCGCTTGAAC	LGALSL	2014				CGTCTCTTCAAGCGCAAAGT	NOS1	418				CGTCTCTTCAAGCGCAAAGT	NOS1	722
6A6	GCTATTGTGGATCAACTTGG	ZDHHC17	1997				AAGTACACGTCCGCTTGAAC	LGALSL	412				TGGTCTTACCAGGCGCTTCT	GATA1	711
6A6	ACCGACTACTATTGTCATTG	MYO5C	1952				ACTCACCTGCCTTCGGACGT	SLC24A1	376				CGAATATTTGATACCTATGT	ELMOD2	687
6A6	GCGCGCTTCCCCTTCTTCCG	hsa-mir-6720	1875				GCCTCGACAGTGCATCGCCT	LEFTY1	353				AACGTCCAGGCCCCGGTCAT	KLHL29	684
6A6	CGAATATTTGATACCTATGT	ELMOD2	1872				GATCCCCTTACCTGCCGTTC	PPM1F	343				GCTATTGTGGATCAACTTGG	ZDHHC17	683
6A6	ATAGACAAGAAGTGCAAGTC	ART1	1854				TGGTCTTACCAGGCGCTTCT	GATA1	340				AAAAGTTTCAGCCGTAGATC	ZNF284	674
6A6	TGCTCAGTACCATTCGATGC	KRT39	1648				TTTGCCTATTGTCCGAGATG	UNC13C	334				ACCGACTACTATTGTCATTG	MYO5C	673
6A6	CAGTGACCTGAACCGCTCAG	RNF187	1609				GGTGCGGCGTTTGCGTTTCT	POU6F1	333				TTTGCCTATTGTCCGAGATG	UNC13C	668
6A6	TGTAATGTTGAAACAGCATT	EMCN	1574				CCCAATGAGACAAATAAGCT	RSBN1L	328				TGTAATGTTGAAACAGCATT	EMCN	667
6A6	CATCTCCGAGACAGCACGCT	STEAP3	1567				AACAGTCGAATGCGTCCTTC	OR5P2	326				TACGTGTGTATGAGCCCCGT	KLHDC8B	667
6A6	TAATTCCCTGCATAGAACGC	CD163	1559				ATGACTGATTCTGACTGTAG	IL18	320				CATGATGTTCGTTGGCTTCC	CD81	648
6A6	AACGTCCAGGCCCCGGTCAT	KLHL29	1536				GCGCGCTTCCCCTTCTTCCG	hsa-mir-6720	315				AAGTACACGTCCGCTTGAAC	LGALSL	633
6A6	ATGACTGATTCTGACTGTAG	IL18	1505				TGCTCAGTACCATTCGATGC	KRT39	305				TTCTTTGCAGAGTACTCGGG	SNX30	607
6A6	GCACCCAATTCCATTCTGCC	LOC100129636	1452				TGTAATGTTGAAACAGCATT	EMCN	304				AACAGTCGAATGCGTCCTTC	OR5P2	590
6A6	TTTGCCTATTGTCCGAGATG	UNC13C	1444				GCTAACTCATGTTTGTTGTA	hsa-mir-8068	296				CTCACTTTCAATGCTGATTG	CCDC110	586
6A6	ACTCACCTGCCTTCGGACGT	SLC24A1	1432				AAAAGTTTCAGCCGTAGATC	ZNF284	294				GCTAACTCATGTTTGTTGTA	hsa-mir-8068	572
6A6	TTGAGCCTTCACACTAGCTT	LRP2BP	1417				TTCCGTCTGTCTTACATCCG	LRP3	291				GCACCCAATTCCATTCTGCC	LOC100129636	566
6A6	CTGAACATAGCAGATCGCCC	DUSP4	1408				AGACTCCGACCGAAATGCAG	C1orf56	288				ACTCACCTGCCTTCGGACGT	SLC24A1	558
6A6	CATGATGTTCGTTGGCTTCC	CD81	1395				CAGTGACCTGAACCGCTCAG	RNF187	288				CAGTGACCTGAACCGCTCAG	RNF187	548
6A6	CTCACTTTCAATGCTGATTG	CCDC110	1378				CTCACTTTCAATGCTGATTG	CCDC110	286				ATAGACAAGAAGTGCAAGTC	ART1	540
6A6	CCCAATGAGACAAATAAGCT	RSBN1L	1357				ATAGACAAGAAGTGCAAGTC	ART1	285				CTTGTGTCCGTCATCGTTCT	GZF1	534
6A6	GCTAACTCATGTTTGTTGTA	hsa-mir-8068	1353				AACGTCCAGGCCCCGGTCAT	KLHL29	285				AGACTCCGACCGAAATGCAG	C1orf56	508
6A6	CCTATCGCCCTTGTCCACAC	PRDM14	1338				CGAATATTTGATACCTATGT	ELMOD2	282				AGAAACGCTTCAATCAATTC	CBX3	502
6A6	GCCTCGACAGTGCATCGCCT	LEFTY1	1244				CATGATGTTCGTTGGCTTCC	CD81	273				CCTATCGCCCTTGTCCACAC	PRDM14	489
6A6	TGGTCTTACCAGGCGCTTCT	GATA1	1229				TAATTCCCTGCATAGAACGC	CD163	269				GGTGCGGCGTTTGCGTTTCT	POU6F1	487
6A6	AAAAGTTTCAGCCGTAGATC	ZNF284	1212				TGATATGAGCAATGTTGAGC	UBE4A	269				TCTTTGTGAGCTCTTTAGAC	SKIL	486
6A6	AGAAACGCTTCAATCAATTC	CBX3	1207				CCTATCGCCCTTGTCCACAC	PRDM14	267				TGATATGAGCAATGTTGAGC	UBE4A	486
6A6	TTCCGTCTGTCTTACATCCG	LRP3	1160				GCACCCAATTCCATTCTGCC	LOC100129636	266				TGCTCAGTACCATTCGATGC	KRT39	480
6A6	AGACTCCGACCGAAATGCAG	C1orf56	1145				TCACTCACCTGACGGTTAAG	PNPO	263				GCCTCGACAGTGCATCGCCT	LEFTY1	474
6A6	GGTGCGGCGTTTGCGTTTCT	POU6F1	1093				GACATGAATGGTGCTTTCTC	LRIG3	258				CCCAATGAGACAAATAAGCT	RSBN1L	462
6A6	TCACTCACCTGACGGTTAAG	PNPO	997				ACCGACTACTATTGTCATTG	MYO5C	252				TTGAGCCTTCACACTAGCTT	LRP2BP	455
6A6	GACATCCCAGATTTACCTCC	PPM1N	997				TTGAGCCTTCACACTAGCTT	LRP2BP	246				TCACTCACCTGACGGTTAAG	PNPO	443
6A6	TGATATGAGCAATGTTGAGC	UBE4A	995				TCACAACCAATTGTTGCTCC	PHF6	246				ATGACTGATTCTGACTGTAG	IL18	415
6A6	TTCTTTGCAGAGTACTCGGG	SNX30	984				CTGCATAATGTGCCCTGCCC	RELT	241				TAATTCCCTGCATAGAACGC	CD163	410
6A6	TCTTCAAGAATGACCGCAGC	EIF4E1B	968				TGACTTGAGAAGTGCCATAC	RAB33B	229				CTCAAGAATGATCTTAGTGT	FAM120AOS	391
6A6	TCGATGAAATGCTGCAACTG	TIMM8A	960				TTCTTTGCAGAGTACTCGGG	SNX30	224				TCTTCAAGAATGACCGCAGC	EIF4E1B	383
6A6	TGACTTGAGAAGTGCCATAC	RAB33B	948				ACTACACAAGCGTCCTAAAT	LURAP1L	222				TTCCTACCTGTTGCCCATCT	SEMA4A	366
6A6	GACCATACCTCCTGAACTGC	QRICH2	935				AGTCCTGAACGACCCCAACA	ARL11	213				GTGCAGTGCCATACTTACAC	SMOC1	360
6A6	AACAGTCGAATGCGTCCTTC	OR5P2	927				TCTTTGTGAGCTCTTTAGAC	SKIL	211				GACATGAATGGTGCTTTCTC	LRIG3	347
6A6	TCTTTGTGAGCTCTTTAGAC	SKIL	922				AGAAACGCTTCAATCAATTC	CBX3	202				CTTCGAATGCTCACAGCCAC	SIPA1L1	342
6A6	ACCATCTACTTCGGGGATCT	ANKRD30B	920				ATTAATGTGGTGTACAGCCG	RAG2	195				TCGATGAAATGCTGCAACTG	TIMM8A	328
6A6	CGATGCAAGCTCACATCACA	USP17L11	886				CTCAAGAATGATCTTAGTGT	FAM120AOS	192				CGTCACGGCCTGAACTACTG	LYG1	320
6A6	ATAGACGATAGGGTTCATCA	ADORA3	861				GTGCAGTGCCATACTTACAC	SMOC1	190				GCCCGGAGAGTTGCACGAAG	KLHDC10	316
6A6	CCCTACGTGTGCAATCTGTG	ZNF70	859				GGCCCTAACGCTGCGCTTTG	KTI12	183				CTGAACATAGCAGATCGCCC	DUSP4	315
6A6	ACTACACAAGCGTCCTAAAT	LURAP1L	848				CGTCACGGCCTGAACTACTG	LYG1	182				TTCCGTCTGTCTTACATCCG	LRP3	314
6A6	GTGCAGTGCCATACTTACAC	SMOC1	847				CTTCGAATGCTCACAGCCAC	SIPA1L1	181				ACCATCTACTTCGGGGATCT	ANKRD30B	313
6A6	TCAAACTGCCGCCACAACTC	HAO1	841				ACCATCTACTTCGGGGATCT	ANKRD30B	177				CCCTACGTGTGCAATCTGTG	ZNF70	313
6A6	GGCCCTAACGCTGCGCTTTG	KTI12	839				CCCTACGTGTGCAATCTGTG	ZNF70	175				TGCCTGATAATCGATTGCAT	CFLAR	308
6A6	CTCAAGAATGATCTTAGTGT	FAM120AOS	837				TCTTCAAGAATGACCGCAGC	EIF4E1B	173				TGACTTGAGAAGTGCCATAC	RAB33B	303
6A6	TGCCTGATAATCGATTGCAT	CFLAR	829				TGACCTTAACTGCCACGTCC	PRKD2	168				ACTACACAAGCGTCCTAAAT	LURAP1L	297
6A6	GACATGAATGGTGCTTTCTC	LRIG3	826				TGCCTGATAATCGATTGCAT	CFLAR	167				CGATGCAAGCTCACATCACA	USP17L11	297
6A6	CTGCATAATGTGCCCTGCCC	RELT	798				CGATGCAAGCTCACATCACA	USP17L11	166				GCACTTACTTCTGTTGTAGC	TSSC1	294
6A6	CGTCACGGCCTGAACTACTG	LYG1	796				CGGCTGCCTCAGTTACGTCA	SLC52A3	163				CTGCATAATGTGCCCTGCCC	RELT	292
6A6	TTACAATATCAAAGAAGACT	NCKAP1	795				ATAGACGATAGGGTTCATCA	ADORA3	162				ATAGACGATAGGGTTCATCA	ADORA3	278
6A6	CTTGTGTCCGTCATCGTTCT	GZF1	793				CTGAAGGTGTCTGGCAGAGC	NonTargetingControlGuideForHuman_0948	159				GACATCCCAGATTTACCTCC	PPM1N	274
6A6	AGCTCAGTATGAGCAGACGC	PACSIN3	776				TCAAACTGCCGCCACAACTC	HAO1	158				TCACAACCAATTGTTGCTCC	PHF6	273
6A6	TTCCTACCTGTTGCCCATCT	SEMA4A	726				AGCTCATGAACCAGATGGAC	CA13	156				AGTCCTGAACGACCCCAACA	ARL11	267
6A6	ATTAATGTGGTGTACAGCCG	RAG2	720				GCCCGGAGAGTTGCACGAAG	KLHDC10	154				AGCTCATGAACCAGATGGAC	CA13	266
6A6	GGGCAGCAACGATCGAGTCC	TRIM55	718				CTTGTGTCCGTCATCGTTCT	GZF1	151				TCAAACTGCCGCCACAACTC	HAO1	266
6A6	TGATTCTGCTTCACATAACC	C9orf72	704				AGCTCAGTATGAGCAGACGC	PACSIN3	151				ACGCCGCACCCCCCACGTGC	PLEC	255
6A6	TTATAGGAACCTCGTCTCCC	ZNF468	703				TGGCCAGCACAAACTCCTCG	C7orf29	149				TGACCTTAACTGCCACGTCC	PRKD2	255
6A6	TGACCGCATCCGTGTAAAGC	LIPG	702				TCGATGAAATGCTGCAACTG	TIMM8A	149				AGCTCAGTATGAGCAGACGC	PACSIN3	250
6A6	GGAGCTTGATTCATACCAGT	UBQLNL	693				CCGATCTTTACCAAAATTCA	DEFB1	146				CTACCCAAGAACTTGTACCT	COQ10B	248
6A6	AGTCCTGAACGACCCCAACA	ARL11	688				AAGCGCTTCTTCGTGCTGCG	IRS2	146				TGACCGCATCCGTGTAAAGC	LIPG	247
6A6	ACAGCATGCTTTGTTGATTT	TOMM70A	687				CCAGAAGGCTTTATCTGCAA	AK8	145				ATTAATGTGGTGTACAGCCG	RAG2	241
6A6	TGTTCTGGGACATGCGCCTG	TMIE	676				CTTCCAGCCGCAGAAGAACG	GRM2	145				TTGCTTCTTGCCACAGCAGA	RBMY1A1	240
6A6	TGACCCAGTTCGACAACGTG	SMARCC2	666				ATCTTGCGGAAACGCGAATG	PMP22	142				TGTAAATCACCTCCGGGTGC	CECR1	232
6A6	CTTCGAATGCTCACAGCCAC	SIPA1L1	661				GCACTTACTTCTGTTGTAGC	TSSC1	140				GACCATACCTCCTGAACTGC	QRICH2	229
6A6	GCACTTACTTCTGTTGTAGC	TSSC1	620				GGAGCTTGATTCATACCAGT	UBQLNL	139				TGACCCAGTTCGACAACGTG	SMARCC2	224
6A6	GATGACTGTCCTAATAAATA	G2E3	617				TGACCGCATCCGTGTAAAGC	LIPG	137				TGGGCCGCGCTGGGTCAAAC	ABCA2	217
6A6	CCAGAAGGCTTTATCTGCAA	AK8	616				TTTCAACAGCTTGTATTGGT	RAN	135				TACCTGTACAGATGAATATT	SCLT1	214
6A6	AGTTGTTAAATTCCTGATCG	GLS2	602				AACTTACCCATAATCCTCTA	LEPROT	133				CGTGCGCTCCGCGACCGAGC	ISM2	213
6A6	TCACAACCAATTGTTGCTCC	PHF6	584				ACGATGCTTCTCCGCTGCTA	NPAP1	132				ACACGTTACTGTTGATGACT	ENY2	212
6A6	TCATTTGCCCGTGCCATCTG	C12orf45	573				AAGCTCCGCCACGCCCGCAG	POU2AF1	132				GGAGCTTGATTCATACCAGT	UBQLNL	211
6A6	ACTTCTGCTCCGACTAGTTT	SOCS4	569				AGTTGTTAAATTCCTGATCG	GLS2	131				AAGCTGTTGCCAGACGCTCC	TPM1	210
6A6	TCGAAGATAATTCCAAATAC	PHF19	545				TTCCTACCTGTTGCCCATCT	SEMA4A	131				CTGAAGGTGTCTGGCAGAGC	NonTargetingControlGuideForHuman_0948	200
6A6	TTCCTTTCAGTTCATCCACT	VAMP7_X	532				TGTTCTGGGACATGCGCCTG	TMIE	131				CCTGCAGATGAATCCTCTCT	SAMSN1	200
6A6	CGGCTGCCTCAGTTACGTCA	SLC52A3	525				GCAGTCGCATCTGTTGCTGC	YAP1	131				TGATTCTGCTTCACATAACC	C9orf72	199
6A6	ACGCCGCACCCCCCACGTGC	PLEC	520				TCGAAGATAATTCCAAATAC	PHF19	127				TTACAATATCAAAGAAGACT	NCKAP1	199
6A6	CCTTCGCAAGGTTGAGTCTT	GIMAP8	519				AGTGAACCCCGAACACCTGT	PIKFYVE	127				CGGCTGCCTCAGTTACGTCA	SLC52A3	196
6A6	CCAGTCACAGACTGACCGAG	HLA-A	515				GTGCAGCACCACGCTGTTAC	C1QL2	126				AGTTGTTAAATTCCTGATCG	GLS2	195
6A6	AGCGACTTCCTGATTCTCCC	IMPDH1	513				GGGCAGCAACGATCGAGTCC	TRIM55	123				TGGTCTGAGCTTCGACTTCG	CTNS	193
6A6	CTTTCAGAATCATTGAAAAA	ORC2	513				GCATTCCTAGCCTCTATGAT	N6AMT1	122				TTCCTTTCAGTTCATCCACT	VAMP7_X	192
6A6	TGGGCCGCGCTGGGTCAAAC	ABCA2	508				GACATCCCAGATTTACCTCC	PPM1N	119				GGGCAGCAACGATCGAGTCC	TRIM55	190
6A6	AGCTCATGAACCAGATGGAC	CA13	508				TGATTCTGCTTCACATAACC	C9orf72	115				ACTTCTGCTCCGACTAGTTT	SOCS4	187
6A6	CCTTGGCGAGACGGAGGTAC	NonTargetingControlGuideForHuman_0379	495				AGCGACTTCCTGATTCTCCC	IMPDH1	115				TTTGTCTGTACCCCGGACGC	HIVEP3	185
6A6	TACCCGCGGGAGGTGCAGCA	AK1	488				AAAGTTATCGGTATAGTTAT	MEIOB	114				ACTGCACAACACGATAGCAC	TMEM11	183
6A6	GCCCGGAGAGTTGCACGAAG	KLHDC10	486				CCTTCGCAAGGTTGAGTCTT	GIMAP8	113				TTATAGGAACCTCGTCTCCC	ZNF468	183
6A6	CTGTGATGCCCAATACGCCC	IVD	485				AGACCGTCTGCGCTCCCACC	PATZ1	113				GGTCATCATCCAGCCTAGAC	MRPS15	182
6A6	TTTCAACAGCTTGTATTGGT	RAN	471				CCGCCATGTTCTAGCCACCC	MYL1	112				CTGAGTCATCACTCAGCACC	hsa-mir-3065	177
6A6	TGTGCAGCGCCGTCTCCCCC	TRPV5	461				ACAACCGCCTGCATTCTGTG	RPH3A	110				CTGTGATGCCCAATACGCCC	IVD	176
6A6	TGGTCTGAGCTTCGACTTCG	CTNS	458				GGTCATCATCCAGCCTAGAC	MRPS15	108				CTGGAGGACTATCCGCCTGA	FBXL7	174
6A6	CCGATCTTTACCAAAATTCA	DEFB1	446				GACCATACCTCCTGAACTGC	QRICH2	108				AACTTACCCATAATCCTCTA	LEPROT	174
6A6	CCTGCAGATGAATCCTCTCT	SAMSN1	439				CTGGAGGACTATCCGCCTGA	FBXL7	105				AGACCGTCTGCGCTCCCACC	PATZ1	173
6A6	CTGAGTCATCACTCAGCACC	hsa-mir-3065	438				CTGACCTCAGCCGTACACTG	ARHGAP6	104				TGTTCTGGGACATGCGCCTG	TMIE	171
6A6	TTGACATTCTTAAGATGAAC	RPL37	436				TTTGTCTGTACCCCGGACGC	HIVEP3	104				AGGTGTTTAAGCCGGGGCTC	CTNND2	170
6A6	GCAGTCGCATCTGTTGCTGC	YAP1	436				AAGCTGTTGCCAGACGCTCC	TPM1	104				GTGCAGCACCACGCTGTTAC	C1QL2	169
6A6	AGACCGTCTGCGCTCCCACC	PATZ1	430				CGTGCGCTCCGCGACCGAGC	ISM2	103				GCTTAGACAAGCATACACAA	FNBP1L	169
6A6	CTCGGCACGGTTCTCTTCGT	SPHK2	430				TTATGACAAGGACCCCGTTT	NDUFB11	101				TCATTTGCCCGTGCCATCTG	C12orf45	167
6A6	AACTTACCCATAATCCTCTA	LEPROT	427				TGGGCCGCGCTGGGTCAAAC	ABCA2	100				CCGATCTTTACCAAAATTCA	DEFB1	166
6A6	CTGACCTCAGCCGTACACTG	ARHGAP6	425				CACCGCGCCACCAGGAAGAT	GPR78	99				CTTTCAGAATCATTGAAAAA	ORC2	165
6A6	CTACCCAAGAACTTGTACCT	COQ10B	422				GAGGAGCTGCTGCGAGTCTC	INF2	96				ACAGCATGCTTTGTTGATTT	TOMM70A	165
6A6	TGACCTTAACTGCCACGTCC	PRKD2	422				ACGCCGCACCCCCCACGTGC	PLEC	96				ATCTTGCGGAAACGCGAATG	PMP22	164
6A6	ATCTTGCGGAAACGCGAATG	PMP22	417				CGCAGCCTTTCTTCGGAGAG	WDR34	96				TCCCTTGCCAGACTCAGTAG	SH3TC1	163
6A6	CTTACACTTTACTTGTGTGC	GRWD1	410				ACTTCTGCTCCGACTAGTTT	SOCS4	95				CCAGCACTCACCCACGTTGA	HDAC11	162
6A6	AAGCTGTTGCCAGACGCTCC	TPM1	408				TGACCCAGTTCGACAACGTG	SMARCC2	93				TGAGCCGATACAACCTCGTG	NLE1	162
6A6	GTGCAGCACCACGCTGTTAC	C1QL2	401				ACTGCACAACACGATAGCAC	TMEM11	93				TCGAAGATAATTCCAAATAC	PHF19	161
6A6	GAGTGACGAGCGCATTAGTT	MTFR2	401				CCCAACGGAGTCAACCGTTT	CDKN2B	92				CGCAGCCTTTCTTCGGAGAG	WDR34	160
6A6	CTGAAGGTGTCTGGCAGAGC	NonTargetingControlGuideForHuman_0948	389				TCATTTGCCCGTGCCATCTG	C12orf45	90				AGCGACTTCCTGATTCTCCC	IMPDH1	159
6A6	TGGCCAGCACAAACTCCTCG	C7orf29	388				CTGAACATAGCAGATCGCCC	DUSP4	90				CCAGAAGGCTTTATCTGCAA	AK8	158
6A6	CTCAATCAGATAAACGTAGC	ASPA	381				TGTTGCAGCCGGAGGGACGC	hsa-mir-187	90				AAAGTTATCGGTATAGTTAT	MEIOB	157
6A6	TGTAAATCACCTCCGGGTGC	CECR1	378				TGAGCCGATACAACCTCGTG	NLE1	90				CCGCCATGTTCTAGCCACCC	MYL1	157
6A6	TGTGGCTATGTCTCCCAGCA	S100A7	372				TGATGCCAAGAATGCTTCTG	PLEKHA8	89				GGCCCTAACGCTGCGCTTTG	KTI12	156
6A6	GAAGCCTGAAGCTCATAGCC	GAGE12B	368				TTGTAGATTCCGCAGCGTAA	TREM2	89				ACGATGCTTCTCCGCTGCTA	NPAP1	156
6A6	AGCCATAGTAGAGCCTCCTT	CNPPD1	366				GCTTAGACAAGCATACACAA	FNBP1L	88				CACCCACATCAACGAGATGA	OR1N1	154
6A6	GAGGAGCTGCTGCGAGTCTC	INF2	364				CTTACAATCGTCGGTCCAAT	NonTargetingControlGuideForHuman_0012	85				CCCAACGGAGTCAACCGTTT	CDKN2B	152
6A6	TGCCTTCAGCTCTTCTGCTT	STAMBP	354				GACAAAGCCCGTTGCATTTG	CACNB2	84				ATCGCTAATCCATTTACTAA	C3orf83	150
6A6	TTGCTTCTTGCCACAGCAGA	RBMY1A1	353				GATGACTGTCCTAATAAATA	G2E3	83				CCTTCGCAAGGTTGAGTCTT	GIMAP8	149
6A6	AGGTGTTTAAGCCGGGGCTC	CTNND2	351				TTGCTTCTTGCCACAGCAGA	RBMY1A1	79				TTTGGCGTTTGGGCAGATAC	MPHOSPH8	148
6A6	CTTACAATCGTCGGTCCAAT	NonTargetingControlGuideForHuman_0012	348				GCGGTTACCTGCGCGGCCAG	LY75	78				GACAAAGCCCGTTGCATTTG	CACNB2	144
6A6	AAAGTTATCGGTATAGTTAT	MEIOB	347				GTCGACCAGCAGCGCCAACG	RXRA	78				GATGACTGTCCTAATAAATA	G2E3	144
6A6	TACCTGTACAGATGAATATT	SCLT1	343				CCCTGTAGTCATCCATATAT	SLC30A9	78				AAGCTCCGCCACGCCCGCAG	POU2AF1	144
6A6	GGGAGGGAGCACACTGTCTA	MAGEA4	342				CAGACAGTACTTGCCCCCGA	ADAMTS10	77				TGAACAGTTGAAAGCCCATC	DCP1B	142
6A6	TCCCACATGAATATAGTTGT	MYO1D	342				TTTGGCGTTTGGGCAGATAC	MPHOSPH8	77				TGGCCAGCACAAACTCCTCG	C7orf29	138
6A6	GCTTAGACAAGCATACACAA	FNBP1L	340				TTATAGGAACCTCGTCTCCC	ZNF468	77				TCCCACATGAATATAGTTGT	MYO1D	137
6A6	CGCAGCCTTTCTTCGGAGAG	WDR34	339				TTACAATATCAAAGAAGACT	NCKAP1	76				CTCAATCAGATAAACGTAGC	ASPA	136
6A6	CCCAACGGAGTCAACCGTTT	CDKN2B	333				TTCCTTTCAGTTCATCCACT	VAMP7_X	76				CTTACACTTTACTTGTGTGC	GRWD1	135
6A6	TTATGACAAGGACCCCGTTT	NDUFB11	332				CCAGGTCCGCGTCCTCAATC	LRRC73	75				GAGGAGCTGCTGCGAGTCTC	INF2	132
6A6	AAGCGCTTCTTCGTGCTGCG	IRS2	331				GTAGCGGTCCCTCAGCGCCT	IFNL4	74				TTTCAACAGCTTGTATTGGT	RAN	132
6A6	ACAACCGCCTGCATTCTGTG	RPH3A	331				CCTTGGCGAGACGGAGGTAC	NonTargetingControlGuideForHuman_0379	74				AAGCGCTTCTTCGTGCTGCG	IRS2	131
6A6	CGTGCGCTCCGCGACCGAGC	ISM2	330				TTGCTGCTCTCTCCATTGCT	NPHP3	74				GCAGTCGCATCTGTTGCTGC	YAP1	131
6A6	CTATCTAATGATTGCCCTGA	FAM162A	327				GGCCAGACTCACTTCTGAGT	KLRC4	72				AATAGCTTCATAGCCAACAT	AIFM1	130
6A6	GCATTCCTAGCCTCTATGAT	N6AMT1	326				GTGACGCTTTACCTGCGACC	ITGB2	71				CTATCTAATGATTGCCCTGA	FAM162A	130
6A6	CCATAAGATGAACTCAGTTG	OR2T10	326				TCCCACATGAATATAGTTGT	MYO1D	71				AAGAAAAGTACCTTGCATAT	NMD3	129
6A6	ACACGTTACTGTTGATGACT	ENY2	324				CTTTCAGAATCATTGAAAAA	ORC2	71				ACGAGAGCTGCTCGCGCACG	LHX3	128
6A6	AAGCTCCGCCACGCCCGCAG	POU2AF1	324				CAATGCCCGTGCCCGCATTG	ARPC4	70				CATCGCCATTGAGCGCCACG	S1PR2	128
6A6	CTTCCAGCCGCAGAAGAACG	GRM2	322				ATAGATCCAGCACTGATAAC	CEP192	70				TTGTAGATTCCGCAGCGTAA	TREM2	128
6A6	GGTCATCATCCAGCCTAGAC	MRPS15	321				GCGCCGCCCCGCTCCCGCGC	CLSTN1	70				GCATTCCTAGCCTCTATGAT	N6AMT1	127
6A6	TGATGCCAAGAATGCTTCTG	PLEKHA8	316				ACACGTTACTGTTGATGACT	ENY2	70				GCGCCGCCCCGCTCCCGCGC	CLSTN1	125
6A6	TTACTTCATCTGTTTCACAA	GNAI3	302				CCAGTCACAGACTGACCGAG	HLA-A	69				TGTGGCTATGTCTCCCAGCA	S100A7	124
6A6	CATCGCCATTGAGCGCCACG	S1PR2	302				CTGAGTCATCACTCAGCACC	hsa-mir-3065	69				AGTGAACCCCGAACACCTGT	PIKFYVE	123
6A6	CCCTGTAGTCATCCATATAT	SLC30A9	302				AATAGCTTCATAGCCAACAT	AIFM1	66				TGCCTTCAGCTCTTCTGCTT	STAMBP	122
6A6	TGAGCCGATACAACCTCGTG	NLE1	297				CTGTGATGCCCAATACGCCC	IVD	66				GTCCACGACCGGAGTGCGTC	NELL2	121
6A6	CTGGAGGACTATCCGCCTGA	FBXL7	290				AGCGCGTCGGCCCGAAATCC	NPTX1	66				TGATGCCAAGAATGCTTCTG	PLEKHA8	118
6A6	CCAGAACCCTGTTCCTATGA	FRAS1	290				CATCGCCATTGAGCGCCACG	S1PR2	66				TCTCCACTTTCAGCAGCTTC	ASMT_X	117
6A6	CCGCCATGTTCTAGCCACCC	MYL1	285				TCCCTTGCCAGACTCAGTAG	SH3TC1	65				TAGTCACATTTCCACGACAT	RNF138	116
6A6	TATACTAACTGAATCCAAAA	API5	280				ATCGCTAATCCATTTACTAA	C3orf83	64				TTGCTGCTCTCTCCATTGCT	NPHP3	115
6A6	TCTCCACTTTCAGCAGCTTC	ASMT_X	280				GGGAGGGAGCACACTGTCTA	MAGEA4	64				AGCCATAGTAGAGCCTCCTT	CNPPD1	114
6A6	CACTGTCAGCGCTGTCATGC	HLA-DRB1	279				AACGATGTCCGCAACGCTAA	RGAG1	64				ACAACCGCCTGCATTCTGTG	RPH3A	114
6A6	CTCATCTCCAAGCAATATAT	STK16	278				TCTGAACTTCTCCCCGACAA	CCR5	62				TGTTGCAGCCGGAGGGACGC	hsa-mir-187	113
6A6	AAGAAAAGTACCTTGCATAT	NMD3	276				CACTGTCAGCGCTGTCATGC	HLA-DRB1	61				GCGGTTACCTGCGCGGCCAG	LY75	113
6A6	CAATGCCCGTGCCCGCATTG	ARPC4	275				CTCAATCAGATAAACGTAGC	ASPA	60				GGGAGGGAGCACACTGTCTA	MAGEA4	110
6A6	TTTGTCTGTACCCCGGACGC	HIVEP3	267				TGGTCTGAGCTTCGACTTCG	CTNS	60				TTACTTCATCTGTTTCACAA	GNAI3	109
6A6	GTCCACGACCGGAGTGCGTC	NELL2	263				CCAGCACTCACCCACGTTGA	HDAC11	60				CCAGGTCCGCGTCCTCAATC	LRRC73	108
6A6	TTGTAGATTCCGCAGCGTAA	TREM2	261				GAGTGACGAGCGCATTAGTT	MTFR2	60				GAGTGACGAGCGCATTAGTT	MTFR2	108
6A6	GCGGTTACCTGCGCGGCCAG	LY75	259				TGTGGCTATGTCTCCCAGCA	S100A7	60				GTCGACCAGCAGCGCCAACG	RXRA	108
6A6	ACGAGAGCTGCTCGCGCACG	LHX3	257				CTGAAGATGAAACATTCTCC	ARHGAP21	59				AGACCCCATGGACCAGCCAG	NLRP6	107
6A6	GCATCTAGACTACGCACTCC	ACKR2	254				AAGTTGCTGTGCATTCACCA	C1orf151-NBL1	59				AATAAATTCTTGTCCTCGAT	ASF1A	105
6A6	GACAAAGCCCGTTGCATTTG	CACNB2	250				TACCTGTACAGATGAATATT	SCLT1	59				CCAGAACCCTGTTCCTATGA	FRAS1	104
6A6	TGTTGCAGCCGGAGGGACGC	hsa-mir-187	244				CTCGGCACGGTTCTCTTCGT	SPHK2	58				GATGTTCACTTCCTTGCATG	ZMAT1	104
6A6	GATGTTCACTTCCTTGCATG	ZMAT1	244				TGCGATGATCAATGACCAGT	GNMT	57				TGTGCAGCGCCGTCTCCCCC	TRPV5	103
6A6	GTAGCGGTCCCTCAGCGCCT	IFNL4	242				CATGTCTGCTATTGAAATGA	NAA35	57				TATACTAACTGAATCCAAAA	API5	100
6A6	AGAGGTGAGTTGACCTCCAC	hsa-mir-4480	241				ATCTGATCGCTCCCCAACAC	OR2M3	57				TGAGCTCACTCATGTTGACA	MAP1LC3B	100
6A6	CATGTCTGCTATTGAAATGA	NAA35	239				TTGACATTCTTAAGATGAAC	RPL37	57				CAGACAGTACTTGCCCCCGA	ADAMTS10	99
6A6	AAGGTTGAAGATTGCCTCAT	CCDC171	237				CCTGCAGATGAATCCTCTCT	SAMSN1	57				TACCCGCGGGAGGTGCAGCA	AK1	99
6A6	CACCCACATCAACGAGATGA	OR1N1	235				AAGAAAAGTACCTTGCATAT	NMD3	56				GGTAAGAGAAGATCTCGAGC	FBXL12	98
6A6	AGACCCCATGGACCAGCCAG	NLRP6	234				ACAGCATGCTTTGTTGATTT	TOMM70A	55				CCAGTCACAGACTGACCGAG	HLA-A	95
6A6	ATCGCTAATCCATTTACTAA	C3orf83	233				GAAGCCTGAAGCTCATAGCC	GAGE12B	53				GTAGCGGTCCCTCAGCGCCT	IFNL4	94
6A6	CCAGCACTCACCCACGTTGA	HDAC11	229				ACACCTACCTCCAAAAGAAG	NCOA1	53				CAATGCCCGTGCCCGCATTG	ARPC4	91
6A6	GCGCCGCCCCGCTCCCGCGC	CLSTN1	225				TGTGCAGCGCCGTCTCCCCC	TRPV5	53				GCATCTAGACTACGCACTCC	ACKR2	89
6A6	ACTGCACAACACGATAGCAC	TMEM11	219				AAGGTTGAAGATTGCCTCAT	CCDC171	52				CTTCCAGCCGCAGAAGAACG	GRM2	88
6A6	TCCCTTGCCAGACTCAGTAG	SH3TC1	217				CCAGAACTGCCACGACGACG	PPP2R3B_X	51				CCCTGTAGTCATCCATATAT	SLC30A9	88
6A6	CACCGCGCCACCAGGAAGAT	GPR78	214				CCAGAACCCTGTTCCTATGA	FRAS1	50				TGGTCAGTCCATACTCTAGT	SGK196	87
6A6	AGGCTGATCTTCTCCCCTTT	hsa-mir-1253	214				GGGACCAGTGTGGCTCAGCG	hsa-mir-4302	49				TTGACATTCTTAAGATGAAC	RPL37	86
6A6	GGTAAGAGAAGATCTCGAGC	FBXL12	211				GTCCACGACCGGAGTGCGTC	NELL2	49				TGACCATCATGAACCCACAA	OR4F6	84
6A6	AACGATGTCCGCAACGCTAA	RGAG1	207				CAGGAAGATCATAACCCCAT	OR2T1	49				GTAGTATTCCTGCAATCCCG	AGFG2	83
6A6	GTAGTATTCCTGCAATCCCG	AGFG2	204				AGAGGTGAGTTGACCTCCAC	hsa-mir-4480	48				CTGACCTCAGCCGTACACTG	ARHGAP6	83
6A6	CAGAATGCCCTTAGGCCCCC	GNRH2	204				ACGAGAGCTGCTCGCGCACG	LHX3	48				CCATAAGATGAACTCAGTTG	OR2T10	83
6A6	CATCACATCGGGGACTTGAG	C1orf61	200				GGCGAGATTCTCCAATAGAT	PCDH18	48				CAGCAGACTTCGTCCTCGTT	ANO7	82
6A6	CTGAAGATGAAACATTCTCC	ARHGAP21	198				CTACCCAAGAACTTGTACCT	COQ10B	47				CAGAAGCAGTCCATTGAGTC	TBC1D23	82
6A6	GTCGACCAGCAGCGCCAACG	RXRA	197				CCATAAGATGAACTCAGTTG	OR2T10	47				TTATGACAAGGACCCCGTTT	NDUFB11	81
6A6	AGCGCGTCGGCCCGAAATCC	NPTX1	195				AAAGGTGTCGTCTCCGTTCA	SSX1	47				CTTACAATCGTCGGTCCAAT	NonTargetingControlGuideForHuman_0012	81
6A6	GGCCAGACTCACTTCTGAGT	KLRC4	194				CATCACATCGGGGACTTGAG	C1orf61	45				CATGTCTGCTATTGAAATGA	NAA35	80
6A6	TTGAGATTATAGTCTTTGGG	hsa-mir-3685	189				AGCCATAGTAGAGCCTCCTT	CNPPD1	45				GAAGCCTGAAGCTCATAGCC	GAGE12B	78
6A6	CCAGAACTGCCACGACGACG	PPP2R3B_X	189				AGGTGTTTAAGCCGGGGCTC	CTNND2	45				CCTTCCTGTCCCCAGTTTTC	hsa-mir-3934	78
6A6	TGGTTATTCTGTTTAGAGGA	ARNT2	182				GGTAAGAGAAGATCTCGAGC	FBXL12	45				AGAACCTGACTCTTGCACTC	hsa-mir-7703	76
6A6	TGCGATGATCAATGACCAGT	GNMT	182				CTTACACTTTACTTGTGTGC	GRWD1	45				AGCGCGTCGGCCCGAAATCC	NPTX1	76
6A6	AGTGAACCCCGAACACCTGT	PIKFYVE	180				ACGTTCAGTCCGACCCGCAG	KIAA1432	45				TGAAGATACCCCCAGTCACA	C12orf23	74
6A6	TGTCCATTCATTCGTTCTTC	CSDE1	176				AGCAACTACACTCGAGCGTG	GIT1	43				CCTTGGCGAGACGGAGGTAC	NonTargetingControlGuideForHuman_0379	74
6A6	TCTGCAGAACGGGCTCATGT	TRABD	172				GCATCTAGACTACGCACTCC	ACKR2	42				CTCGGATGGCCAGCCACACT	OPN1MW	72
6A6	CGCACGCAGTTTCTGCTTCT	KLC1	171				GTAGTATTCCTGCAATCCCG	AGFG2	41				AACCTCTCCTTTGTACCCAC	KRCC1	70
6A6	ACCACATCTAAAAGCACCAG	KIAA0146	170				TCTCCACTTTCAGCAGCTTC	ASMT_X	41				ACACCTACCTCCAAAAGAAG	NCOA1	70
6A6	TGAACAGTTGAAAGCCCATC	DCP1B	169				TAGTCACATTTCCACGACAT	RNF138	41				CACCGCGCCACCAGGAAGAT	GPR78	69
6A6	ACGATGCTTCTCCGCTGCTA	NPAP1	168				TGTAAATCACCTCCGGGTGC	CECR1	40				GGGACCAGTGTGGCTCAGCG	hsa-mir-4302	69
6A6	ACACCTACCTCCAAAAGAAG	NCOA1	167				ACACATACTGCTGTATTGTC	hsa-mir-4999	40				CTCATCTCCAAGCAATATAT	STK16	69
6A6	CCAGGTCCGCGTCCTCAATC	LRRC73	164				TCAGTGACAAAGAGTGTGCG	SFXN5	40				GTGACGCTTTACCTGCGACC	ITGB2	68
6A6	TTGCTGCTCTCTCCATTGCT	NPHP3	164				GATGTTCACTTCCTTGCATG	ZMAT1	40				TGGTTATTCTGTTTAGAGGA	ARNT2	67
6A6	TAGTCACATTTCCACGACAT	RNF138	163				TCTTTAGATTGACCCTGCTA	PTS	39				AAGTCCCCGTCCTTCAAGGC	GSTT1	67
6A6	GGACTTGCAGGCCATTGAGC	SLC30A2	163				CTTCTAGCTGGTTCATTGCT	NonTargetingControlGuideForHuman_0774	38				CACTGTCAGCGCTGTCATGC	HLA-DRB1	67
6A6	ATAGATCCAGCACTGATAAC	CEP192	162				TGAGCTCACTCATGTTGACA	MAP1LC3B	35				CATCACATCGGGGACTTGAG	C1orf61	65
6A6	AAATTGTCATAGCATGATGT	C12orf77	159				TACCCGCGGGAGGTGCAGCA	AK1	34				GCGGCTCACCGTGTCTATCG	CPN2	65
6A6	TTCGCACCTACCTGGGGGTT	ZNF486	157				TGTCCATTCATTCGTTCTTC	CSDE1	34				CTGAAGATGAAACATTCTCC	ARHGAP21	62
6A6	CAGGAAGATCATAACCCCAT	OR2T1	154				ATCCACGTCGAGCAGCACGC	C20orf112	33				GGCGAGATTCTCCAATAGAT	PCDH18	61
6A6	TCAGTGACAAAGAGTGTGCG	SFXN5	152				TTGAGATTATAGTCTTTGGG	hsa-mir-3685	33				AACGATGTCCGCAACGCTAA	RGAG1	61
6A6	GGACATTGCCCTGGACGAAG	BMP1	151				ACTGGCGTGGCATCGTTGAT	RCAN2	33				TCAGTGACAAAGAGTGTGCG	SFXN5	61
6A6	AGCAACTACACTCGAGCGTG	GIT1	151				CACCCACATCAACGAGATGA	OR1N1	32				AACGGACACTCGAAGTCCAC	ADRA2B	59
6A6	GGGACCAGTGTGGCTCAGCG	hsa-mir-4302	151				CCGAGATGAGACTGTGCGAG	ZYX	32				AACATCTTTGTCCCCCGCAA	CBLN4	59
6A6	CAGACAGTACTTGCCCCCGA	ADAMTS10	148				ACACAGATATTAGGGTGTCT	OR10K1	31				TGTTGGGATGCACCGCTCGC	DAB2IP	59
6A6	TGAAGATACCCCCAGTCACA	C12orf23	147				CAGAAGCAGTCCATTGAGTC	TBC1D23	31				CAGGAAGATCATAACCCCAT	OR2T1	59
6A6	GCGGCTCACCGTGTCTATCG	CPN2	147				ATCACTATCTTGATTCATCT	MYSM1	29				AGGTTGAGCAGACGCAGTTA	GIMAP1-GIMAP5	58
6A6	TGAGCTCACTCATGTTGACA	MAP1LC3B	147				ATAATTTCTTCTACTCTTGT	NT5C3A	28				TTGAGATTATAGTCTTTGGG	hsa-mir-3685	58
6A6	TCCTAGGTGCTGCCCCGTGT	MZT2B	145				TCAGCAGCTTGCATCCCGTT	GLT6D1	27				CTCGGCACGGTTCTCTTCGT	SPHK2	58
6A6	GTCAACTAGACTCCCCTCAG	ZNF74	143				TGACATCCCGTTGTACCTGA	COX7A1	26				ACTAAGCGAGCCCCCAGTTG	CHMP2A	55
6A6	GAACAGCAGTCTCCTCACCC	AK8	142				TGTCCTCTAGGTGTGTTTGG	LSM4	26				ACACATACTGCTGTATTGTC	hsa-mir-4999	54
6A6	TGACCATCATGAACCCACAA	OR4F6	142				TGACCATCATGAACCCACAA	OR4F6	26				ACCACATCTAAAAGCACCAG	KIAA0146	53
6A6	TGTCTTTGATCACCTCAAAA	TOPBP1	141				AGGCTGATCTTCTCCCCTTT	hsa-mir-1253	25				GTGCCATTCCTGCCGCTGCT	MRPL10	52
6A6	ACACATACTGCTGTATTGTC	hsa-mir-4999	137				TGGTTATTCTGTTTAGAGGA	ARNT2	24				CTCATGCTAACTCCTTCTGC	TMPRSS11B	52
6A6	CACCTTCAGTCTTCATCATC	NDUFB2	137				AATAAATTCTTGTCCTCGAT	ASF1A	24				GTCAACTAGACTCCCCTCAG	ZNF74	50
6A6	AAGTTGCTGTGCATTCACCA	C1orf151-NBL1	136				TGAAGATACCCCCAGTCACA	C12orf23	24				ATAATTTCTTCTACTCTTGT	NT5C3A	48
6A6	TGATCTTACTAAGCAAACAA	CDH26	135				AACATCTTTGTCCCCCGCAA	CBLN4	24				TTCGCACCTACCTGGGGGTT	ZNF486	48
6A6	CTCGTCCATCTTGAACAGAG	PADI2	133				CTGAACAATGAATGCAACTG	hsa-mir-181b-1	24				ATCCACGTCGAGCAGCACGC	C20orf112	47
6A6	GGCGAGATTCTCCAATAGAT	PCDH18	133				GTCCTTGCAGGTACTATGCC	POLA2	24				TCCTTTCTACCGGCGCCCTT	DOM3Z	47
6A6	CACCACTACTTCGTGCCCGA	FIBIN	132				CAACCGATTACTTAAGTTTC	PPP1R3C	24				AGAGGTGAGTTGACCTCCAC	hsa-mir-4480	47
6A6	TAACAGGAGACTTCAAATGA	IBSP	128				CCGCAGGTCGGCTCCGTTCA	SNTB1	24				CTTCTAGCTGGTTCATTGCT	NonTargetingControlGuideForHuman_0774	47
6A6	TTTGGCGTTTGGGCAGATAC	MPHOSPH8	127				TGAAGTCAGAAAAGTCGCAG	C1orf105	23				GACGGGGTCAAAGTTGTCGA	PAPPA	47
6A6	ATTTAGGACCTTCACCGCAC	TBC1D30	124				ACTTAAATTTGTCAAGAAAC	C7orf63	23				TAATTGTGTCGAGGCATCGT	FADS1	46
6A6	ATCTGATCGCTCCCCAACAC	OR2M3	123				AACCTCTCCTTTGTACCCAC	KRCC1	23				CGCTTCCCTTTGGAGCGTTA	hsa-mir-518d	46
6A6	GCCATATTCAGTCAAGAGTT	MAOA	122				TGTGCATGCGGTTTCGCTCG	NEUROG2	23				ATAGATCCAGCACTGATAAC	CEP192	45
6A6	CAGAAGCAGTCCATTGAGTC	TBC1D23	122				CCGCGCATTTCAGAGCACAA	NonTargetingControlGuideForHuman_0542	23				CTTCGGACAGGGCTCTTCTG	RND1	45
6A6	GAGTCGCAGTGCCCTGTCCG	PDE4A	118				GCTACCACAATCAGACCATT	SEL1L3	23				CATTATTGCTACTGTTCAGC	hsa-mir-1260b	44
6A6	TCCTTTCTACCGGCGCCCTT	DOM3Z	115				AGGTTGAGCAGACGCAGTTA	GIMAP1-GIMAP5	22				AAGTTGCTGTGCATTCACCA	C1orf151-NBL1	43
6A6	CCTTCCTGTCCCCAGTTTTC	hsa-mir-3934	115				CACAAGCACGCTCTTCACGA	KAAG1	22				TCTGCAGAACGGGCTCATGT	TRABD	42
6A6	ATAATTTCTTCTACTCTTGT	NT5C3A	115				AGACCCCATGGACCAGCCAG	NLRP6	22				CCAGAACTGCCACGACGACG	PPP2R3B_X	41
6A6	AATAAATTCTTGTCCTCGAT	ASF1A	114				CTCATCTCCAAGCAATATAT	STK16	22				TATGTTAAATCCCACTCAGA	hsa-mir-4803	40
6A6	AAACAAGAGTTCCCAAGAGA	GK	114				TATACTAACTGAATCCAAAA	API5	21				TGCTGAGGGTGCAAAATTTA	hsa-mir-3680-1	39
6A6	TCGGTCTGCTACCGTCCCCC	LTB4R2	113				GGTGATCAACGTCAGCCCCC	GDPGP1	21				CGTGGTGATCCCCTTGACCT	P2RX2	39
6A6	AATAGCTTCATAGCCAACAT	AIFM1	111				GCATTCCCTCTGCTTTGGTC	hsa-mir-6131	21				TCTGAACTTCTCCCCGACAA	CCR5	38
6A6	TGACATCCCGTTGTACCTGA	COX7A1	109				TTACTTCATCTGTTTCACAA	GNAI3	20				GGCCAGACTCACTTCTGAGT	KLRC4	38
6A6	ACTAAGCGAGCCCCCAGTTG	CHMP2A	107				TGGTCAGTCCATACTCTAGT	SGK196	20				TGTGCATGCGGTTTCGCTCG	NEUROG2	38
6A6	ACACAGATATTAGGGTGTCT	OR10K1	107				TGCCTTCAGCTCTTCTGCTT	STAMBP	20				ACTCTTCCTCATCATATATC	OR8K1	38
6A6	TCACTCACCAAATGGGTCAT	FXYD4	103				GAACACTTTAGGTCACTATT	FSBP	19				AAGGTTGAAGATTGCCTCAT	CCDC171	35
6A6	AGGTTGAGCAGACGCAGTTA	GIMAP1-GIMAP5	101				ATTGTAGGAATTGTGACAAT	GPM6A	19				TGATCTTACTAAGCAAACAA	CDH26	35
6A6	CACAAGCACGCTCTTCACGA	KAAG1	99				TCATCAAGACAATTGTCACC	LEP	19				TGTCCTCTAGGTGTGTTTGG	LSM4	34
6A6	ACTGGCGTGGCATCGTTGAT	RCAN2	99				CTCGTCCATCTTGAACAGAG	PADI2	19				GGACATTGCCCTGGACGAAG	BMP1	33
6A6	AGAACCTGACTCTTGCACTC	hsa-mir-7703	98				TCTGCAGAACGGGCTCATGT	TRABD	19				AGATGCAATCAAACTGCCTG	IKBKAP	33
6A6	TGCTGAGGGTGCAAAATTTA	hsa-mir-3680-1	97				CAGCAGACTTCGTCCTCGTT	ANO7	18				GGATGGAGAGAATCACTCAG	OR4F16	33
6A6	CTCGGATGGCCAGCCACACT	OPN1MW	97				CATTATTGCTACTGTTCAGC	hsa-mir-1260b	18				AGGCTGATCTTCTCCCCTTT	hsa-mir-1253	32
6A6	CCGCAGGTCGGCTCCGTTCA	SNTB1	95				CGCACGCAGTTTCTGCTTCT	KLC1	18				ATGTTCACACTGCATGCTCT	hsa-mir-1912	31
6A6	GTTGGAGATGCGCTCCTCCA	ODF3L1	87				CTCGGATGGCCAGCCACACT	OPN1MW	18				AAAGGTGTCGTCTCCGTTCA	SSX1	31
6A6	AACGGACACTCGAAGTCCAC	ADRA2B	85				AAGTTGTCATCACATAATCG	TRIP13	18				TGACATCCCGTTGTACCTGA	COX7A1	30
6A6	CGGGTTCAGGTACCGCTTCT	TGFB1	84				CCTTCCTGTCCCCAGTTTTC	hsa-mir-3934	17				ATCTGATCGCTCCCCAACAC	OR2M3	30
6A6	CTTCTAGCTGGTTCATTGCT	NonTargetingControlGuideForHuman_0774	82				CCTTACCTACGATGCAGCCT	IGFL1	17				ATTTAGGACCTTCACCGCAC	TBC1D30	30
6A6	GTCATCCGTAGTACAAGCAG	ARMC12	81				ACCCTGTCTGACCTTATGTT	L1TD1	17				ATGAACTCCAGTCCTTCAAT	TRIAP1	29
6A6	ACTCTTCCTCATCATATATC	OR8K1	79				CTCAGCATCGACTCCTTCTA	CFB	16				TGTCCCGCATGCATTCCGTC	PLEKHG3	28
6A6	TCTGAACTTCTCCCCGACAA	CCR5	75				CTACTGGACCCGCCAACAAG	CLDND2	16				GAACAGCAGTCTCCTCACCC	AK8	27
6A6	AACCTCTCCTTTGTACCCAC	KRCC1	75				TAATTGTGTCGAGGCATCGT	FADS1	16				CACAAGCACGCTCTTCACGA	KAAG1	27
6A6	TGTGCATGCGGTTTCGCTCG	NEUROG2	75				CTATCTAATGATTGCCCTGA	FAM162A	16				GTCCTCACATTTAGATTTAA	NRAP	27
6A6	TGAAGTCAGAAAAGTCGCAG	C1orf105	74				ATATCCTCCTTGGCCAGGAA	GLYR1	16				TCTTTAGATTGACCCTGCTA	PTS	27
6A6	TATGTTAAATCCCACTCAGA	hsa-mir-4803	71				ACTCTTCCTCATCATATATC	OR8K1	16				GTCAACCGAGAGTGAATCTC	ANO3	26
6A6	ACCTTCGCCTGCCCGTACTG	RNF166	70				ATGAACTCCAGTCCTTCAAT	TRIAP1	16				AGCAACTACACTCGAGCGTG	GIT1	26
6A6	GAAGACGGAATCTATCACTG	TECPR2	69				GTCAACCGAGAGTGAATCTC	ANO3	15				ACGTTCAGTCCGACCCGCAG	KIAA1432	26
6A6	TGTGGGACCCGTGAAAGTGA	C6orf195	67				TATTGGTAAAGGACGAGGTC	CD1B	15				ACACAGATATTAGGGTGTCT	OR10K1	26
6A6	GCTGCTGCTCTGGTTCCTCG	ART1	66				TCTGAAGCGTGGCAGTCGCA	CDC42EP2	15				CCGTGGACGCGATCTTCACG	TNFRSF19	26
6A6	AAGTTGTCATCACATAATCG	TRIP13	66				GGAGTTCTGCCAACGCACCT	IGFN1	15				TGTGGGACCCGTGAAAGTGA	C6orf195	25
6A6	GGTGATCAACGTCAGCCCCC	GDPGP1	65				AGAACCTGACTCTTGCACTC	hsa-mir-7703	14				TGTCCATTCATTCGTTCTTC	CSDE1	25
6A6	TGTCCTCTAGGTGTGTTTGG	LSM4	63				GAGTCGCAGTGCCCTGTCCG	PDE4A	14				CGCACGCAGTTTCTGCTTCT	KLC1	25
6A6	AATCTGTTACTGCAGACAGA	RSF1	63				GAAGACGGAATCTATCACTG	TECPR2	14				GTGAATGACCACCCTTTGCA	C19orf59	24
6A6	AACATCTTTGTCCCCCGCAA	CBLN4	62				AACGGACACTCGAAGTCCAC	ADRA2B	13				TAACTCGAAAGACTAGATCC	KBTBD3	24
6A6	ATCCACGTCGAGCAGCACGC	C20orf112	61				CAGCCTTTGGTACACTCAAC	ANO6	13				TCATCAAGACAATTGTCACC	LEP	24
6A6	CTCATGCTAACTCCTTCTGC	TMPRSS11B	61				TGTGGGACCCGTGAAAGTGA	C6orf195	13				GGAATGTCCTAGGTTACTGA	NonTargetingControlGuideForHuman_0932	24
6A6	TATTGGTAAAGGACGAGGTC	CD1B	60				ATGTCTCCTCACTTGACGAG	CNGA3	13				CAGCTGATAATCAACCCTCG	NPY1R	24
6A6	ACTCACCTTGCACCCCTCAC	RORC	60				CACGCAGCCCTCCTGGTGGC	hsa-mir-3194	13				ATGTCTCCTCACTTGACGAG	CNGA3	23
6A6	CGTGGTGATCCCCTTGACCT	P2RX2	59				TATGTTAAATCCCACTCAGA	hsa-mir-4803	13				GCTGACCAGTTGTCCATATA	FSD2	23
6A6	AGATTTACGACCGCTATGGC	DNAJB2	58				TAACTCGAAAGACTAGATCC	KBTBD3	13				TATTGGTAAAGGACGAGGTC	CD1B	22
6A6	TGTCCCGCATGCATTCCGTC	PLEKHG3	58				GCCGTCCAGCGCCGCTAGCC	MAFB	13				AAGTTGTCATCACATAATCG	TRIP13	22
6A6	GATTTTACACTTGGAGTGAA	hsa-mir-887	56				GTGCCATTCCTGCCGCTGCT	MRPL10	13				AAATTGTCATAGCATGATGT	C12orf77	21
6A6	ATGAACTCCAGTCCTTCAAT	TRIAP1	56				ACATAGTCGACGGCTCGATT	NonTargetingControlGuideForHuman_0040	13				TGCGATGATCAATGACCAGT	GNMT	21
6A6	CCGAGATGAGACTGTGCGAG	ZYX	55				GTCAACTAGACTCCCCTCAG	ZNF74	13				AGTCCAGTGTCTTACGGTAA	ITPRIP	21
6A6	AGATGTTGTCATCCCGCTTG	AP3S2	54				CCGGCGCGGATGAACTCGCT	FOXK1	12				CCGCAGGTCGGCTCCGTTCA	SNTB1	21
6A6	GTGAATGACCACCCTTTGCA	C19orf59	53				ACCTTCGCCTGCCCGTACTG	RNF166	12				TTTATGAGCCAAGTTCTACC	DEFB108B	20
6A6	TACACTGGTCTGCTAAGGGG	SLFN11	53				ATTTAGGACCTTCACCGCAC	TBC1D30	12				CAACCGATTACTTAAGTTTC	PPP1R3C	20
6A6	CGCCGTTCCGAGATACTTGA	NonTargetingControlGuideForHuman_0046	52				CCGTGGACGCGATCTTCACG	TNFRSF19	12				CGCTACCTGGGTGTCCACGC	YTHDF1	20
6A6	GTCCTTGCAGGTACTATGCC	POLA2	52				GCCAGACCCCTCAGCTTTGC	BRE	11				CACCACTACTTCGTGCCCGA	FIBIN	19
6A6	AAAGGTGTCGTCTCCGTTCA	SSX1	52				AAATTGTCATAGCATGATGT	C12orf77	11				GATTTTACACTTGGAGTGAA	hsa-mir-887	19
6A6	GTCAACCGAGAGTGAATCTC	ANO3	51				GTGAATGACCACCCTTTGCA	C19orf59	11				ACACTAACCTGCATGGCTTC	SCNN1A	19
6A6	GATTGCCGAGGCCCGCAAGA	GNG8	49				TGATCTTACTAAGCAAACAA	CDH26	11				TAACAGGAGACTTCAAATGA	IBSP	17
6A6	TTTCATGTGGTGTATGCATC	hsa-mir-6723	49				GTCACTGAAGTCACTCGCAC	ERI1	11				CCACCTCGGCTACGACCCGA	NR4A3	17
6A6	TCAAGAAAGAAGAAAATCCA	ARPP21	47				GCCATATTCAGTCAAGAGTT	MAOA	11				CAACCTCTTCCGCCGCCTCG	SNX15	17
6A6	CCTTGAGCATGCCCACCCGC	ESRRA	47				ATCTCCAAGTGAACCACCAC	RPRD1A	11				GATGAACTAGTAGAACTTGC	SWT1	17
6A6	ACACTAACCTGCATGGCTTC	SCNN1A	47				ACCCCTCACCTCGGCCTCCT	SDHD	11				TCAGCAGCTTGCATCCCGTT	GLT6D1	16
6A6	TTTCCTCCCATCCTTCAGTG	PPBP	46				TAGTCATCACACCTGTCATC	SLC46A1	11				CGAGTCTGGCAGCAACATTA	OR5M3	16
6A6	ATTCCTGTGGAAGCGAGGAA	ADAP2	45				AGCCCACTCCTCCTGAGTAA	ZNF670	11				TTATATCGATGCAGAACACC	PSMF1	16
6A6	CCGCGCATTTCAGAGCACAA	NonTargetingControlGuideForHuman_0542	44				GCGGCTCACCGTGTCTATCG	CPN2	10				CAGCCTTTGGTACACTCAAC	ANO6	15
6A6	GCATTCCCTCTGCTTTGGTC	hsa-mir-6131	43				CACCACTACTTCGTGCCCGA	FIBIN	10				AGCATCTCCCGATCTACTTT	FBXO5	15
6A6	TTTATGCTTAGATTCCTTAT	NXF5	43				ACCACATCTAAAAGCACCAG	KIAA0146	10				GAACACTTTAGGTCACTATT	FSBP	15
6A6	CCCCAAGGTCACCGACGATG	PWWP2B	42				ATGTAACTTACCCAGCATCT	PPP3CC	10				AGCGTTACCAGCACCGAGTG	GPR182	15
6A6	GGAATGTCCTAGGTTACTGA	NonTargetingControlGuideForHuman_0932	41				CCTCGATCCCCAATACCCAT	PRDM4	10				ACATAGTCGACGGCTCGATT	NonTargetingControlGuideForHuman_0040	15
6A6	TTTGCAGACAAAGAAGTGAC	C6orf132	40				CCTACCTTTGTGCTGGCCAG	RASGEF1C	10				CCACTGGATGAAAATATGAC	PBK	15
6A6	CACGCAGCCCTCCTGGTGGC	hsa-mir-3194	40				ACTAAGCGAGCCCCCAGTTG	CHMP2A	9				CACTTGAAATTCGAATAGAA	ATG2B	14
6A6	ATCACTATCTTGATTCATCT	MYSM1	40				TCACTCACCAAATGGGTCAT	FXYD4	9				CCAGAACACATTCGCCATCT	C8orf74	14
6A6	CAGCCTTTGGTACACTCAAC	ANO6	39				TGGGGACGCTGAAGCATTTG	HCCS	9				CGAGTGCTAGCTGATCGCTT	DHX30	14
6A6	GTCTCTGCAGAATCTGTTTA	C16orf62	39				TGCTGAGGGTGCAAAATTTA	hsa-mir-3680-1	9				AGATTCCTGGACTCCACCCC	hsa-mir-1289-1	14
6A6	TCAGCAGCTTGCATCCCGTT	GLT6D1	39				GATTTTACACTTGGAGTGAA	hsa-mir-887	9				CACGCAGCCCTCCTGGTGGC	hsa-mir-3194	14
6A6	ATCTAGAGGGTCACAGCATG	hsa-mir-517b	38				TCCAAAGGGATTTGCGTTTG	LARP7	9				TCCTAGGTGCTGCCCCGTGT	MZT2B	14
6A6	GACGGGGTCAAAGTTGTCGA	PAPPA	37				CCACCTCGGCTACGACCCGA	NR4A3	9				CTCGTCCATCTTGAACAGAG	PADI2	14
6A6	CCGTGGACGCGATCTTCACG	TNFRSF19	37				GTCTATCCGTGAGACCATGA	PGC	9				GAGGTCATTCTGCCCTTTCT	PPME1	14
6A6	ATGTCTCCTCACTTGACGAG	CNGA3	36				CCCCAAGGTCACCGACGATG	PWWP2B	9				TTACTGCCAATCCCGTGCAC	TMEM165	14
6A6	AGTGTTGACCATGCTGTAGT	SLC6A1	36				CTTAAGGTGAGCCTGACTCT	ADAM17	8				ATATACCTTGCGTTTCACAG	C17orf49	13
6A6	CGCTACCTGGGTGTCCACGC	YTHDF1	36				CTACCTTACCACGTGCAGTA	BCKDK	8				TGAAGTCAGAAAAGTCGCAG	C1orf105	13
6A6	GGCAGTTGGACGTGACCCAG	ZNF460	36				AGATTCCTGGACTCCACCCC	hsa-mir-1289-1	8				TTTATGCTTAGATTCCTTAT	NXF5	13
6A6	TCTGAAGCGTGGCAGTCGCA	CDC42EP2	34				GAACTGAGCTCGCCAAGAAG	LUC7L	8				GAGTCGCAGTGCCCTGTCCG	PDE4A	13
6A6	CTATGCTGCGAAACTGCTTC	LRRC34	34				CTCATGCTAACTCCTTCTGC	TMPRSS11B	8				ACTGGCGTGGCATCGTTGAT	RCAN2	13
6A6	ATGACCCTCTACTGGTCAGC	FRMPD2	33				ACTGGGGGCCAAACTCCGCC	FUT6	7				GCCGTCGATGCTGATATGCA	COL6A5	12
6A6	GTGCCATTCCTGCCGCTGCT	MRPL10	33				AAGTCCCCGTCCTTCAAGGC	GSTT1	7				TAGCTGATATGCATTCAAGA	EIF5A2	12
6A6	GCTGAAAAGAGATACTTCTT	POR	33				CTGCGGAAAGAGAAGCACGT	hsa-mir-6767	7				TGTCTTTGATCACCTCAAAA	TOPBP1	12
6A6	CCGCGGCTTCGGCCGGACGC	SPR	33				TCCTAGGTGCTGCCCCGTGT	MZT2B	7				TGCATGTTCTCTTCATACTC	ERP27	11
6A6	GCCGTCGATGCTGATATGCA	COL6A5	32				GTCCTCACATTTAGATTTAA	NRAP	7				CTTGGCATTGCAGCTTTCTA	PARPBP	11
6A6	CATTATTGCTACTGTTCAGC	hsa-mir-1260b	32				TTAGGTTAAAATGGGCTTGT	RNGTT	7				TTGCCATCAGATCCACAAAT	SPINK9	11
6A6	CTGAACAATGAATGCAACTG	hsa-mir-181b-1	32				CCATCTGAATCTTCCACCAT	SUCLA2	7				AACCCCAGCCAGTATAAAAG	VGLL2	11
6A6	CAGCTGATAATCAACCCTCG	NPY1R	32				CGGGTTCAGGTACCGCTTCT	TGFB1	7				ACAACAACGAATTCTTCAGA	EIF2AK2	10
6A6	CAGCAGACTTCGTCCTCGTT	ANO7	30				ATGCATAAAGAGTGTGCCGC	GUCA1B	6				TGCTTCCTGATTTAACGCGT	HOXA1	10
6A6	CATGGCTGTAGCGATCCTCA	GIGYF1	29				ATCTAATCGTGATGACTGCA	KIAA1324L	6				TCTAATAACTCGACTGTATC	INADL	10
6A6	GGTAGCGCGTGTAGGCCGTC	HOXA5	29				TCGGTCTGCTACCGTCCCCC	LTB4R2	6				ATCACTATCTTGATTCATCT	MYSM1	10
6A6	GTCTATCCGTGAGACCATGA	PGC	29				TTCGCACCTACCTGGGGGTT	ZNF486	6				CACCTTCAGTCTTCATCATC	NDUFB2	10
6A6	GTGGATGTCCTGGCCAGTGT	PLD4	29				ATTCCTGTGGAAGCGAGGAA	ADAP2	5				TCATCATTTCCCACAAAGTA	PBK	10
6A6	ACAACAACGAATTCTTCAGA	EIF2AK2	28				CTGTTCCCAAAGTTCTTGAA	C16orf58	5				CTTAAGGTGAGCCTGACTCT	ADAM17	9
6A6	TAGCTGATATGCATTCAAGA	EIF5A2	28				GCCGTCGATGCTGATATGCA	COL6A5	5				GGTGATCAACGTCAGCCCCC	GDPGP1	9
6A6	TGCTTCCTGATTTAACGCGT	HOXA1	28				CGGCAGGTTTCCGAGTCTCC	ELOVL6	5				GTGAGCACCCGGCCTCCGAG	hsa-mir-6789	9
6A6	TCTTTAGATTGACCCTGCTA	PTS	28				GTTGGAGATGCGCTCCTCCA	ODF3L1	5				ACCCTGTCTGACCTTATGTT	L1TD1	9
6A6	CCACTGGATGAAAATATGAC	PBK	27				GCTGAAAAGAGATACTTCTT	POR	5				CCTTGAGCATGCCCACCCGC	ESRRA	8
6A6	ACCCCTCACCTCGGCCTCCT	SDHD	27				ACTTACCTATTGTGAGGTCG	RAB2B	5				CCGGCGCGGATGAACTCGCT	FOXK1	8
6A6	TAATTGTGTCGAGGCATCGT	FADS1	26				TTACTGCCAATCCCGTGCAC	TMEM165	5				GATTGCCGAGGCCCGCAAGA	GNG8	8
6A6	CCGCAGCGTGCCGTACATCT	FAM65C	26				AGCTGGCCGAAGCACGGCGG	TRNP1	5				GCCATATTCAGTCAAGAGTT	MAOA	8
6A6	GTCCTCACATTTAGATTTAA	NRAP	26				ACTTCTGGCGAGTCCACATC	ZNF518B	5				TTAGGTTAAAATGGGCTTGT	RNGTT	8
6A6	TTACTGCCAATCCCGTGCAC	TMEM165	26				TACTCGAATTCATCAATTAG	C5orf22	4				ACCCCTCACCTCGGCCTCCT	SDHD	8
6A6	GTTGATTCAAAAACGTCTGC	USP25	26				CCGTGAACTGATGTTCCATG	COQ10A	4				GAAGACGGAATCTATCACTG	TECPR2	8
6A6	CCTTTACGACCATGTTCAAG	EVPL	24				CCTTGAGCATGCCCACCCGC	ESRRA	4				CACCTTTCTGTACCGTCACC	ZNF76	7
6A6	AGTCCAGTGTCTTACGGTAA	ITPRIP	24				TCAGCTCTTACCGATCATAA	FATE1	4				GAACGTCTCTTCGAAGGCAT	DIP2A	6
6A6	TAGTCATCACACCTGTCATC	SLC46A1	23				AGCATCTCCCGATCTACTTT	FBXO5	4				ATCTAGAGGGTCACAGCATG	hsa-mir-517b	6
6A6	CCACCTCGGCTACGACCCGA	NR4A3	22				ATGACCCTCTACTGGTCAGC	FRMPD2	4				CCATGACCTGGATCCCAATG	HSPA12A	6
6A6	CCTACCTTTGTGCTGGCCAG	RASGEF1C	22				AAACAAGAGTTCCCAAGAGA	GK	4				ATCTAATCGTGATGACTGCA	KIAA1324L	6
6A6	ATATCCTCCTTGGCCAGGAA	GLYR1	21				GTTAACTCACCAATCTTAGA	MOB1A	4				GTCTATCCGTGAGACCATGA	PGC	6
6A6	AAGTCCCCGTCCTTCAAGGC	GSTT1	21				CACCTTCAGTCTTCATCATC	NDUFB2	4				TTTCCTCCCATCCTTCAGTG	PPBP	6
6A6	TAACTCGAAAGACTAGATCC	KBTBD3	21				GGAATGTCCTAGGTTACTGA	NonTargetingControlGuideForHuman_0932	4				CCTCGATCCCCAATACCCAT	PRDM4	6
6A6	GAGCCTACGATCAGCAGATA	PHTF1	20				TTTATGCTTAGATTCCTTAT	NXF5	4				GCGCCACCCGCGACACCCAC	RPRML	6
6A6	AGCATCTCCCGATCTACTTT	FBXO5	19				CCACTGGATGAAAATATGAC	PBK	4				ATGACCCTCTACTGGTCAGC	FRMPD2	5
6A6	ACCCTGTCTGACCTTATGTT	L1TD1	19				TTTCCTCCCATCCTTCAGTG	PPBP	4				CTGAACAATGAATGCAACTG	hsa-mir-181b-1	5
6A6	TACTCGAATTCATCAATTAG	C5orf22	18				CAACCTCTTCCGCCGCCTCG	SNX15	4				AGACAGTGCTTCCATCTAGA	hsa-mir-517a	5
6A6	TCATCAAGACAATTGTCACC	LEP	18				GCTGCTGCTCTGGTTCCTCG	ART1	3				TCTGATTGAATCTGATCTTC	PI4KA	5
6A6	CAACCTCTTCCGCCGCCTCG	SNX15	18				CCGCCTTTCCGAAGAGAAGC	C10orf62	3				ATTCCTGTGGAAGCGAGGAA	ADAP2	4
6A6	ATTCAGGCCAAATTGTGCTT	DYNC1I2	17				TAGGTACAGTCTGCTTTATT	C3orf67	3				GTCCAGCTGTGTGGTATATA	AVIL	4
6A6	CTTACCTGATGTACCCCTTG	FAM118B	17				CCAGAACACATTCGCCATCT	C8orf74	3				GTCACTGAAGTCACTCGCAC	ERI1	4
6A6	GCTGACCAGTTGTCCATATA	FSD2	17				GCTCAGTTACAATCTGCCCT	CHKA	3				CTGCGGAAAGAGAAGCACGT	hsa-mir-6767	4
6A6	CTCCCCCAACCCCAGGCCCG	hsa-mir-6749	17				CCATGGATGAACATCATCTT	FBXO38	3				AATGTGATCTTTTGGATGTA	hsa-mir-8066	4
6A6	AACCCCAGCCAGTATAAAAG	VGLL2	17				ATGTTCACACTGCATGCTCT	hsa-mir-1912	3				TCGGTCTGCTACCGTCCCCC	LTB4R2	4
6A6	AAAATGCTGAAGAATGTGAG	CCDC34	16				CGCTTCCCTTTGGAGCGTTA	hsa-mir-518d	3				AATCCGTCTTCGACTTTGTC	ZNF804B	4
6A6	CGAGTGCTAGCTGATCGCTT	DHX30	16				TCTAATAACTCGACTGTATC	INADL	3				CTCGCCAATGTTCTTCCCGT	C1R	3
6A6	ACGTTCAGTCCGACCCGCAG	KIAA1432	16				CATAGCCCATGACCATGAGA	OR10H3	3				AAAATGCTGAAGAATGTGAG	CCDC34	3
6A6	TCTCTTCAGTGAGCCCTACA	AFF3	15				CATTATCAGTGTCATCCACC	OR10R2	3				ATTCAGGCCAAATTGTGCTT	DYNC1I2	3
6A6	TCTAATAACTCGACTGTATC	INADL	15				TGTCTTTGATCACCTCAAAA	TOPBP1	3				ATTGTAGGAATTGTGACAAT	GPM6A	3
6A6	GTAGGAACCCAGCTATTTAG	WDR25	15				AACCCCAGCCAGTATAAAAG	VGLL2	3				GCCCCCGCCGCGTCGCCCTG	hsa-mir-1915	3
6A6	ATCTAATCGTGATGACTGCA	KIAA1324L	14				AATCCGTCTTCGACTTTGTC	ZNF804B	3				GCCTGTCCCTAAATCCTTCC	hsa-mir-4476	3
6A6	TTAGGTTAAAATGGGCTTGT	RNGTT	14				GTATCAGCCCTGTAGCTAAA	APOBEC1	2				GCCTGATAATCTCTACAGAA	hsa-mir-4650-1	3
6A6	CTACCCCCTCGTCCCAAACC	SH3D19	14				CCTGATGTGGCAACAACCTC	ATRN	2				GCTGAAAAGAGATACTTCTT	POR	3
6A6	CTCATCTCCTGTGCCGACTG	KAT6A	13				TTTGCAGACAAAGAAGTGAC	C6orf132	2				TACACTGGTCTGCTAAGGGG	SLFN11	3
6A6	GCTACCACAATCAGACCATT	SEL1L3	13				GCAAGCCAGCCACGACTATC	CADM1	2				CCGCGGCTTCGGCCGGACGC	SPR	3
6A6	TGGACTCGAACGTGGACCGC	RAB19	12				ATCTAGAGGGTCACAGCATG	hsa-mir-517b	2				CTCAGCATCGACTCCTTCTA	CFB	2
6A6	GATGCTATTAGAACAAGCCT	CCT4	9				TTTCATGTGGTGTATGCATC	hsa-mir-6723	2				TGGGGTCATCGAGTTGAACA	GLI1	2
6A6	GAACGTCTCTTCGAAGGCAT	DIP2A	9				GTCCACAGTGACGTTCTCCC	IL17RC	2				GCATTCCCTCTGCTTTGGTC	hsa-mir-6131	2
6A6	AGCTTTGTACTTATGCTCCT	F12	9				ATTGCTGCTCCTTGCAGCCC	LY6D	2				GTAGACGTCGTGAGCTTCAC	NonTargetingControlGuideForHuman_0077	2
6A6	GATAGACACATAACAGACCG	F2R	9				CGGCGGCGGCCCGTTCTTCT	NDUFB8	2				TGGACTCGAACGTGGACCGC	RAB19	2
6A6	CTGCGGAAAGAGAAGCACGT	hsa-mir-6767	9				CAGCTGATAATCAACCCTCG	NPY1R	2				ACCTTCGCCTGCCCGTACTG	RNF166	2
6A6	ATTCTGCAAAGCCTACAGGC	hsa-mir-7151	9				CTTGGCATTGCAGCTTTCTA	PARPBP	2				AAGAACTTACCAACTCTATC	SPIN1	2
6A6	TTCCCCCAGGCTCTTAAGAA	ALS2	8				ACTCACCTTGCACCCCTCAC	RORC	2				CGGTCAGCAGGATGTCCGAC	TIAM1	2
6A6	GTCCAGCTGTGTGGTATATA	AVIL	8				ATTGCAGATACAAAGCTGTC	SLC29A1	2				GGCAGTTGGACGTGACCCAG	ZNF460	2
6A6	GTGTACATGACCAAGCCGGA	CDA	8				TACACTGGTCTGCTAAGGGG	SLFN11	2				TCAAGAAAGAAGAAAATCCA	ARPP21	1
6A6	GCTGTGAATCTGTTCCCTGC	DNAJC2	7				CTTATTCCAGACCTTGTCGC	SYT8	2				ATGATCGCCCTCGGCAGCCT	ART5	1
6A6	AGACAGTGCTTCCATCTAGA	hsa-mir-517a	7				CTAACTGGATCTGTCTGATT	TATDN3	2				GTCTCTGCAGAATCTGTTTA	C16orf62	1
6A6	GGCAGGTGAACTGGCAGGCC	hsa-mir-671	7				TGCTCAGCTGACAACTGCTC	TWISTNB	2				ACGCATAGTACCTCTGGTCC	C19orf77	1
6A6	ATGCTGTGCATAACAAGTTA	PTPRK	6				GTCAGTCTCAGCACGTGTTC	ADAM12	1				GTTCCGCCGAATGGCGGAGA	C1QA	1
6A6	CAAGGTTGGTCTCCGCCAGC	FAM89A	5				AAACTGAATGTATGGGACAT	ARL3	1				TGGTACCCACCTCACCCCGT	C9orf78	1
6A6	AGCAAACGATGATACTGTCC	TMEM215	5				TCAAGAAAGAAGAAAATCCA	ARPP21	1				GATGCTATTAGAACAAGCCT	CCT4	1
6A6	CTCGAGTATTTGTTTACTGC	ENTPD4	4				TTCCATCTTAGGAGACACCG	CNNM3	1				ATTATAAGTTCTGTTACATA	CEP44	1
6A6	AAAGAGCCTCAATGCATCCT	KIF20B	4				AGCAGTTACGGATCTGGTTC	COX6B2	1				GTGGTCCCCTCAATCTCTAT	CTDSP2	1
6A6	TTCATCCTTACAAAATGCTA	LTN1	4				TGAGCAAATTTAGAAGTGTT	CSRP2	1				TCACCACCATCTCCGGTCGA	DCAF8L1	1
6A6	AAAGATATAGCAAATTATGG	NonTargetingControlGuideForHuman_0973	4				CAAACTGCCAGTTGCAACCA	DDIT4L	1				GTCGTCCGCTTCGATGCCGA	DNAAF3	1
6A6	GCGCTACCTACAGACGTCGC	PRPH2	4				GTTCAGCCTGCAATTTCCAT	DEFB105A	1				GCTGTGAATCTGTTCCCTGC	DNAJC2	1
6A6	GTACGATAATGCAGAGCTGC	XKR4	4				TCCTTTCTACCGGCGCCCTT	DOM3Z	1				TGAAGCCATCATCTTCCGTA	DYM	1
6A6	TGGGCCTCGTGGGCCTGATG	hsa-mir-770	3				CGCGCTCCCGAGGAAGAGTG	DUSP28	1				GACAATGTATTTGGCACCAG	FUCA2	1
6A6	TGCCACCGTGCTCACCGCCC	MB	3				TTTCATGGTTGCAGATATAA	DYNAP	1				CCACGCCATCCGCCTGCTCC	GSTM1	1
6A6	TGCCACCGCCATTGCACAAC	PTDSS1	3				ATTCAGGCCAAATTGTGCTT	DYNC1I2	1				GCTTGACCCAGCCTCATCTG	HAS2	1
6A6	TTGACTTCACCGCGAGCGTA	THSD7B	3				CCCTACGCCCCAGGTACAAA	EFR3B	1				GTTCCCGGATCCGATTCTCT	HOXC10	1
6A6	CCCCCACGGAATACCAACCC	APBB1	2				TTCTCAGTCCCTGAACTTCA	EMB	1				GCTGCCTGCAGCAGCTCCCC	hsa-mir-6843	1
6A6	AGAGAAGCTCAAACGAGAGC	BRPF3	2				TGTGATTTCACATTCATTCG	ESRRG	1				AAAGAGCCTCAATGCATCCT	KIF20B	1
6A6	CAAGTATCTGCCCACCTACG	C3orf80	2				CCTTTACGACCATGTTCAAG	EVPL	1				GAACATTGATAATGCCAAAC	KRT32	1
6A6	CCTGTCAGATGATGATGATT	HBP1	2				AAGAAAGCCGGTGAACGCCT	FLJ27352	1				AGGTGCGGCTGTCCCGGACC	LRP10	1
6A6	CTCATAGTCTGCAGGGTCAT	IFT46	2				ACTTCCGAGTCGTTTCCTCA	GLP2R	1				ATTGCTGCTCCTTGCAGCCC	LY6D	1
6A6	ATCACTCAAGACTCTGCATT	INIP	2				CAGAATGCCCTTAGGCCCCC	GNRH2	1				TGCCACCGTGCTCACCGCCC	MB	1
6A6	CCACAATGCCACGCTTCTGC	INS	2				GGTGTTTCTTGGCCCTTCGG	GPR97	1				TGTATCTGCCCAAACGCCAA	MPHOSPH8	1
6A6	TGCAGAAAACCGCAACGACC	LAX1	2				CATTTGATAGCTGTATGGAG	GPR98	1				ACCGGAGCTTCGACCGCTAC	MRPL38	1
6A6	AGTACGCTGTCGTGATTGTT	RAB8B	2				CCTGTCAGATGATGATGATT	HBP1	1				GACACATTCTACACCAATGC	MYO19	1
6A6	ACTTGAGCCCCGCAGAGATC	SLC28A1	2				GTTCCCGGATCCGATTCTCT	HOXC10	1				GAGCAGCTGTCAGGTCTTGT	NonTargetingControlGuideForHuman_0861	1
6A6	GTTAAGACAGGCCTTTCTTT	TAS2R13	2				AGATTCTGGACACCAGTGTG	hsa-mir-147b	1				CAATGCCCATCACTGTCTTG	OR51B4	1
6A6	CAGCTCCGCACCTTCGAGCA	ATP6V0D2	1				CAGGTTGTCTTTTTACTATT	hsa-mir-3133	1				GACATGGCGGCTTCACTCTC	PDGFD	1
6A6	TAACCAGACCCTTCCGGTTC	BCL6	1				GCTGTGGGAAGTGCCCTACT	hsa-mir-890	1				TTCCTCAGTGCTTCATCCAG	PNMA6A	1
6A6	CCTTTAGGATCAACTGCCAC	C15orf40	1				GGTTGCCATCAAACACCTCC	IFNA16	1				GGTGTACATCCTACTGCGCC	PTGER1	1
6A6	TTTGTTGACATTTGTTGTTT	CCNB2	1				AACCTTGTCCGAAGCTGACC	LZIC	1				TCGGTAATAACTTCTCGTCA	RAB4A	1
6A6	TCACCACCATCTCCGGTCGA	DCAF8L1	1				TGATCTGAGTATTGCCAACA	MAPK6	1				GTGTTCCAAAAGGATCATCA	RDM1	1
6A6	TTAGTCATACCTCTTCATCT	DMC1	1				TCAGCATTTGTGATCATCAT	MRPS16	1				ACCTTTAGTTTATAAATTGC	RGPD1	1
6A6	TGCTGACATCGTAGCCTTGC	EXT2	1				GTGCACCTGTGGCGATTCTC	NIPSNAP1	1				TCTCTCAGTGCCAACGACAT	SEMA4G	1
6A6	GCCCGCTTTCCCGCCGCTTC	FAM110D	1				GTAGACGTCGTGAGCTTCAC	NonTargetingControlGuideForHuman_0077	1				CACGCCATTGGTCACGGCAC	SLC52A1	1
6A6	AAAGTAGACCCGCAGAGCTG	FHIT	1				GACCGCGTGAGATAACGTCA	NonTargetingControlGuideForHuman_0182	1				CATGCTGAAGTTCCACGTCT	SMARCAL1	1
6A6	TGTGGAGACCACCCGTAAAC	GALNT8	1				GAGATCATCCACCAGCTCGT	NSFL1C	1				TTTCTGATGCTCTTAGTGAG	SNX6	1
6A6	ACCTCAGTCCTGCCGATCTC	GPR143	1				TCTCCGCTTCTTCCGCCAGT	PINK1	1				CGGGTTCAGGTACCGCTTCT	TGFB1	1
6A6	GTTCCCGGATCCGATTCTCT	HOXC10	1				TGCCACCGCCATTGCACAAC	PTDSS1	1				TTCAAAATACCACACGTAGT	TM4SF18	1
6A6	GCCTGTCCCTAAATCCTTCC	hsa-mir-4476	1				TGGACTCGAACGTGGACCGC	RAB19	1				CTCCTGGTAACTCTCGTCGC	TTYH2	1
6A6	TGTGCGGTTCATCTTCACGC	ILVBL	1				GGACTTGCAGGCCATTGAGC	SLC30A2	1				TCGAAATGCCCTGCGCGTTC	VSTM2B	1
6A6	ATCCGACAAATCACTTCCAC	KIAA0146	1				CACTTCACCGAACATTCCAC	SPIDR	1				CTGCAGGAACCTTGCCTCCT	ZNF77	1
6A6	CGATGTCGTGCAGCGTCACG	KLHL17	1				CCGCGGCTTCGGCCGGACGC	SPR	1
6A6	CGCAGCTGCAGTGTCCCCAC	KRTAP3-2	1				CTACGACATGCTGGGGATCA	SUCNR1	1
6A6	CCATAATAAAAAGTGTATCC	MAN1A1	1				CGGTCAGCAGGATGTCCGAC	TIAM1	1
6A6	TACCACAGGGCTAGCTTCTA	MLL5	1				TGTCCAGACAGATCACACCT	UBE2E2	1
6A6	AGCGCTACCTCTTTAGAACT	NAPEPLD	1				CCACCTCACCTGGCATCTGG	ZNF2	1
6A6	GGTCCCTCAGGGTGCAACTT	NonTargetingControlGuideForHuman_0675	1
6A6	TAAATCGGTACGGCAGAACC	NOP16	1
6A6	ATTTCACCTCCAACATCAGC	NPAS2	1
6A6	ATCCCATGTGAATGACAGCC	OR2M3	1
6A6	ATGACTACAGAAACCTGACT	OR4K15	1
6A6	CAATGCCCATCACTGTCTTG	OR51B4	1
6A6	TCACATCCAGGTAGTTCTCC	PGA3	1
6A6	CGGCACGACCCGGACAATAT	PKLR	1
6A6	CTACTCCAGGTACCACTTTG	RANGRF	1
6A6	GGCCATTACTTAGGGCTTGC	RBP5	1
6A6	CCTTAGTAAAGTTATTCAGA	RICTOR	1
6A6	CCAGATCCAGCCTCGGGACA	ROBO4	1
6A6	CCCCGCCGACCACCACGAGC	RRAS2	1
6A6	TGCGGCTATGTCTCCCAGCA	S100A7A	1
6A6	ATGGTCTGGGGGGCCAACCG	SAP25	1
6A6	TCTCTCAGTGCCAACGACAT	SEMA4G	1
6A6	TGCAAGGCCCGATGTAGTCC	SPARC	1
6A6	TCTTCTACTGTCACAAAGCG	TCP11L1	1
6A6	CATTTCTGATTCTGCATCGA	ZFY	1

## Sheet: 6A18 Total
	Replicate 1						Replicate 2						Replicate 3
Clone	sgRNA sequence	Gene	sgRNA count				sgRNA sequence	Gene	sgRNA count				sgRNA sequence	Gene	sgRNA count
6A18 total	CAGAATGCCCTTAGGCCCCC	GNRH2	261445				GGACTTGCAGGCCATTGAGC	SLC30A2	109624				CAGAATGCCCTTAGGCCCCC	GNRH2	189571
6A18 total	GGACTTGCAGGCCATTGAGC	SLC30A2	253857				CAGAATGCCCTTAGGCCCCC	GNRH2	109269				GGACTTGCAGGCCATTGAGC	SLC30A2	183574
6A18 total	AAACAAGAGTTCCCAAGAGA	GK	150903				AAACAAGAGTTCCCAAGAGA	GK	93120				AAACAAGAGTTCCCAAGAGA	GK	118345
6A18 total	AATCTGTTACTGCAGACAGA	RSF1	109838				AATCTGTTACTGCAGACAGA	RSF1	45308				AATCTGTTACTGCAGACAGA	RSF1	72990
6A18 total	ACCTTCGCCTGCCCGTACTG	RNF166	104756				ACCTTCGCCTGCCCGTACTG	RNF166	44386				ACCTTCGCCTGCCCGTACTG	RNF166	71824
6A18 total	GTCATCCGTAGTACAAGCAG	ARMC12	91712				TACACTGGTCTGCTAAGGGG	SLFN11	38991				GTCATCCGTAGTACAAGCAG	ARMC12	67547
6A18 total	TACACTGGTCTGCTAAGGGG	SLFN11	74712				GTCATCCGTAGTACAAGCAG	ARMC12	38981				TACACTGGTCTGCTAAGGGG	SLFN11	61085
6A18 total	TCAAGAAAGAAGAAAATCCA	ARPP21	68366				TCAAGAAAGAAGAAAATCCA	ARPP21	35836				TCAAGAAAGAAGAAAATCCA	ARPP21	57406
6A18 total	TCTCTTCAGTGAGCCCTACA	AFF3	28608				TCTCTTCAGTGAGCCCTACA	AFF3	11652				TCTCTTCAGTGAGCCCTACA	AFF3	21049
6A18 total	CTTACCTGATGTACCCCTTG	FAM118B	19412				GATAGACACATAACAGACCG	F2R	8672				GTACGATAATGCAGAGCTGC	XKR4	13989
6A18 total	GATAGACACATAACAGACCG	F2R	18041				GTACGATAATGCAGAGCTGC	XKR4	8335				AGCTTTGTACTTATGCTCCT	F12	13792
6A18 total	AGCTTTGTACTTATGCTCCT	F12	17105				CTTACCTGATGTACCCCTTG	FAM118B	8321				GATAGACACATAACAGACCG	F2R	12463
6A18 total	GTACGATAATGCAGAGCTGC	XKR4	15947				AGCTTTGTACTTATGCTCCT	F12	7756				CTTACCTGATGTACCCCTTG	FAM118B	11911
6A18 total	GTCTATCCGTGAGACCATGA	PGC	14196				GTCTATCCGTGAGACCATGA	PGC	6631				GTCTATCCGTGAGACCATGA	PGC	10068
6A18 total	GTGTACATGACCAAGCCGGA	CDA	8731				GTGTACATGACCAAGCCGGA	CDA	3620				GTGTACATGACCAAGCCGGA	CDA	7297
6A18 total	TTGACTTCACCGCGAGCGTA	THSD7B	3987				CTCATAGTCTGCAGGGTCAT	IFT46	1540				CCGAATGGTCAACCTTCAAG	TREM1	2175
6A18 total	GTTAAGACAGGCCTTTCTTT	TAS2R13	2224				CCTTTAGGATCAACTGCCAC	C15orf40	1153				ACTTGAGCCCCGCAGAGATC	SLC28A1	1825
6A18 total	CTCATAGTCTGCAGGGTCAT	IFT46	2128				GTTAAGACAGGCCTTTCTTT	TAS2R13	1029				ATCACTCAAGACTCTGCATT	INIP	1706
6A18 total	ATCACTCAAGACTCTGCATT	INIP	2109				CCGAATGGTCAACCTTCAAG	TREM1	941				AGCAATGACGACCCGCTATG	AOC3	1681
6A18 total	CCGAATGGTCAACCTTCAAG	TREM1	2083				ATCACTCAAGACTCTGCATT	INIP	928				GTTAAGACAGGCCTTTCTTT	TAS2R13	1578
6A18 total	AGTACGCTGTCGTGATTGTT	RAB8B	1983				AGCAATGACGACCCGCTATG	AOC3	850				CTCATAGTCTGCAGGGTCAT	IFT46	1495
6A18 total	ACTTGAGCCCCGCAGAGATC	SLC28A1	1977				ATCCTGGAGTGGATGTTATG	MRGPRX1	747				TTGACTTCACCGCGAGCGTA	THSD7B	1371
6A18 total	AGCAATGACGACCCGCTATG	AOC3	1384				ACTTGAGCCCCGCAGAGATC	SLC28A1	726				ATGACTACAGAAACCTGACT	OR4K15	1336
6A18 total	TTCATCCTTACAAAATGCTA	LTN1	1174				TTGACTTCACCGCGAGCGTA	THSD7B	673				CCTTTAGGATCAACTGCCAC	C15orf40	1288
6A18 total	ACTCGGTGTTTGGAGATGTA	ARHGEF18	1013				AGTACGCTGTCGTGATTGTT	RAB8B	608				AGTACGCTGTCGTGATTGTT	RAB8B	800
6A18 total	ATCCTGGAGTGGATGTTATG	MRGPRX1	979				ATGGTCTGGGGGGCCAACCG	SAP25	607				ACTCGGTGTTTGGAGATGTA	ARHGEF18	773
6A18 total	ATGACTACAGAAACCTGACT	OR4K15	975				ATGACTACAGAAACCTGACT	OR4K15	589				ATGGTCTGGGGGGCCAACCG	SAP25	686
6A18 total	ATGGTCTGGGGGGCCAACCG	SAP25	932				ACTCGGTGTTTGGAGATGTA	ARHGEF18	523				ATCCTGGAGTGGATGTTATG	MRGPRX1	668
6A18 total	CCTTTAGGATCAACTGCCAC	C15orf40	820				TACGGCAGCGCCACACACAC	VIT	362				TTCATCCTTACAAAATGCTA	LTN1	627
6A18 total	TACGGCAGCGCCACACACAC	VIT	732				TTCATCCTTACAAAATGCTA	LTN1	347				TACGGCAGCGCCACACACAC	VIT	608
6A18 total	GCCCGCTTTCCCGCCGCTTC	FAM110D	679				GCCCGCTTTCCCGCCGCTTC	FAM110D	346				AAGTGCCCCATGTATGTGCT	SNAPC4	604
6A18 total	TGCAGAAAACCGCAACGACC	LAX1	668				CGCGCTCGCGCTCCAGCTGC	CHMP6	338				TCCGCCTTGTCCATATGCGC	INPP5J	392
6A18 total	CCTTAGTAAAGTTATTCAGA	RICTOR	432				TGCAGAAAACCGCAACGACC	LAX1	289				GCCCGCTTTCCCGCCGCTTC	FAM110D	343
6A18 total	AGCTCGTTCAACTTCACTGC	KIAA1958	399				GATCCTGCGCTCCCGTTTCC	PBX2	283				TGCAGAAAACCGCAACGACC	LAX1	329
6A18 total	TCAGACCGTCTACCAGCGTG	TFR2	360				CATCAAGACTTCTAACGCCA	PLAC1L	265				CACGTGCCCTCGGACCATCG	ASB10	300
6A18 total	AAGTGCCCCATGTATGTGCT	SNAPC4	348				CGAGCAGACAGCGTCCGTGA	ZNF532	210				GGTCGATCCGTGCAACCTCC	TSNARE1	288
6A18 total	TGACTCAGCTTGACATCTGC	PADI4	345				GTGTCATACCAGCTGCTCCT	KRTAP12-2	139				CATCAAGACTTCTAACGCCA	PLAC1L	260
6A18 total	GGTCGATCCGTGCAACCTCC	TSNARE1	335				GGTCGATCCGTGCAACCTCC	TSNARE1	114				CCTTAGTAAAGTTATTCAGA	RICTOR	246
6A18 total	CATCAAGACTTCTAACGCCA	PLAC1L	332				TAACCAGACCCTTCCGGTTC	BCL6	109				GTGCGTTCTCGTTCTAGCTG	ALG14	238
6A18 total	AATGGACTCTGGAATATCCC	CASP3	294				CATTCGCCCCAAGGGGACAA	TCEAL3	107				TGCAAGGCCCGATGTAGTCC	SPARC	222
6A18 total	CGCGCTCGCGCTCCAGCTGC	CHMP6	256				TTCAGAGATGGAGTCAGTAT	hsa-mir-4255	98				TCGATGACCAGCGGCCCCCC	DUSP8	220
6A18 total	GTGCGTTCTCGTTCTAGCTG	ALG14	255				CCTTAGTAAAGTTATTCAGA	RICTOR	92				GATCCTGCGCTCCCGTTTCC	PBX2	220
6A18 total	TGTGGAGACCACCCGTAAAC	GALNT8	234				TGTGGAGACCACCCGTAAAC	GALNT8	90				CTGAAGATCGCTTCACGTTG	TMEM132D	172
6A18 total	TCCCTCACCTGGGAGGGATT	RIMS3	230				TCCGCCTTGTCCATATGCGC	INPP5J	85				CATTCGCCCCAAGGGGACAA	TCEAL3	170
6A18 total	CGATGTCGACTTCTTGTGCA	ZFP36L2	230				TGCCAATATCTTGATCTGTG	CNTN6	78				GCACGGCGTCCGCGATTACG	GLRX5	161
6A18 total	TACCACAGGGCTAGCTTCTA	MLL5	216				AGCTCGTTCAACTTCACTGC	KIAA1958	78				TTCAGAGATGGAGTCAGTAT	hsa-mir-4255	153
6A18 total	GCCGCCCTCACTTGGAGTCT	GLRX5	212				TCAGACCGTCTACCAGCGTG	TFR2	77				GCCGCCCTCACTTGGAGTCT	GLRX5	146
6A18 total	CTGAAGATCGCTTCACGTTG	TMEM132D	197				AAGTGCCCCATGTATGTGCT	SNAPC4	74				AACAGCCAGTGACTCCAATC	CCDC28A	128
6A18 total	TGCAAGGCCCGATGTAGTCC	SPARC	180				GGTTGAAAATGAAAAAACCG	CENPF	64				TCCGCTTGCTGTATCGACTC	ZBTB24	125
6A18 total	GATCCTGCGCTCCCGTTTCC	PBX2	171				GCATCACAAGTTTGCCATCG	PLD6	63				ACAACCAGGAGCACTATTCC	hsa-mir-1180	119
6A18 total	TATCCACCCACTTGCTCTTT	TBC1D3	163				TCCCTCACCTGGGAGGGATT	RIMS3	63				GAAAAGGCAAACCGCTTCCG	FOXR1	105
6A18 total	CTTCGAAGGTGAGGAGTAAT	PTBP3	143				TAGAAGGTCTCGCAAGCTCA	SMG8	62				CGCGCTCGCGCTCCAGCTGC	CHMP6	101
6A18 total	TCACAGTTCCCCGAGTACCA	SH2D6	131				GAAAAGGCAAACCGCTTCCG	FOXR1	54				TCCCTCACCTGGGAGGGATT	RIMS3	98
6A18 total	TCGTCGTCTGGGCCAGCTCT	FASTK	119				CGATGTCGACTTCTTGTGCA	ZFP36L2	54				CTGCTAAAGATCATCGATTT	AMN1	97
6A18 total	AGAAAAACTCACTGAATTCT	SEC14L1	111				TATCCACCCACTTGCTCTTT	TBC1D3	51				CTTGGCCTTCTGCTGTTAGA	CLNS1A	87
6A18 total	CATTCGCCCCAAGGGGACAA	TCEAL3	110				ACTTACAGAGTCTCCTGTCT	RAB28	48				TGTGGAGACCACCCGTAAAC	GALNT8	87
6A18 total	GCACGGCGTCCGCGATTACG	GLRX5	100				GTGCGTTCTCGTTCTAGCTG	ALG14	43				CGAGCAGACAGCGTCCGTGA	ZNF532	75
6A18 total	GTGAACGCAGTCACCCTCTT	ALS2CL	96				AAAGTAGACCCGCAGAGCTG	FHIT	43				TGACTCAGCTTGACATCTGC	PADI4	68
6A18 total	TAACCAGACCCTTCCGGTTC	BCL6	95				CCCCATGCTCTGTCTCGCCC	OR1E1	42				TCACAGTTCCCCGAGTACCA	SH2D6	61
6A18 total	AGTGGCCAATTCCTGAGAAA	hsa-mir-4251	93				GCGCCGCTGGCTCCCGTGGC	UNC5D	40				TATCCACCCACTTGCTCTTT	TBC1D3	60
6A18 total	AAAGTAGACCCGCAGAGCTG	FHIT	92				CTCGGGGAACAACGGCTACG	CPNE7	34				CGATGTCGACTTCTTGTGCA	ZFP36L2	56
6A18 total	AAGTATCGGTAGAGCTGCAG	LYRM9	91				TCGATGACCAGCGGCCCCCC	DUSP8	34				AGCTCGTTCAACTTCACTGC	KIAA1958	50
6A18 total	CACGTGCCCTCGGACCATCG	ASB10	88				TGACTCAGCTTGACATCTGC	PADI4	29				TCAGACCGTCTACCAGCGTG	TFR2	48
6A18 total	ACTTACAGAGTCTCCTGTCT	RAB28	86				TGCAAGGCCCGATGTAGTCC	SPARC	25				AGTGGCCAATTCCTGAGAAA	hsa-mir-4251	36
6A18 total	TCCGCCTTGTCCATATGCGC	INPP5J	82				AAGTATCGGTAGAGCTGCAG	LYRM9	18				GTGTCATACCAGCTGCTCCT	KRTAP12-2	29
6A18 total	CTGCTAAAGATCATCGATTT	AMN1	80				TGGAGTGACCCTGAATGTTC	UGT1A1	18				AAAGTAGACCCGCAGAGCTG	FHIT	26
6A18 total	GCATTAGTTGCCATCAATCC	TPMT	80				GCACGGCGTCCGCGATTACG	GLRX5	13				CTTCCAGGTTGCTAACCTTC	CCL22	21
6A18 total	ACAACCAGGAGCACTATTCC	hsa-mir-1180	70				CTTCCAGGTTGCTAACCTTC	CCL22	10				ACACCAGCGTGTTCTGCCGA	PLEK2	7
6A18 total	CACTAAGCTATGGACTGCTA	hsa-mir-4473	69				CTCTACAGGAAGAACGCCTC	EPN2	2				CTCTACAGGAAGAACGCCTC	EPN2	3
6A18 total	TCCACTACACTGTCATCATG	OR1J2	65				GCATTAGTTGCCATCAATCC	TPMT	2				TCTGGTGCTCCACCAATGCC	MAPK1IP1L	3
6A18 total	CCCCATGCTCTGTCTCGCCC	OR1E1	64				TGCTCAGCTGACAACTGCTC	TWISTNB	2				TAGCGCGCGAAGTCGTAGTC	C19orf60	2
6A18 total	CGAGCAGACAGCGTCCGTGA	ZNF532	59				ACATCTTGTGCACTAAAAAA	CCDC160	1				AGTGTTGTTAATAACAGTAC	NETO2	2
6A18 total	TTCAGAGATGGAGTCAGTAT	hsa-mir-4255	29				CACAGCTCACGCTGCAATCA	CCDC170	1				ACCAAAATCGATGATCTCCT	AADAT	1
6A18 total	GCGCCGCTGGCTCCCGTGGC	UNC5D	24				TCCTGCAAGCCACTCGCTGA	DIS3L2	1				GACATGGCATCTGAATCCGT	ALLC	1
6A18 total	CTTCCAGGTTGCTAACCTTC	CCL22	23				CCACGCCATCCGCCTGCTCC	GSTM1	1				GATTCAAGACATTACTGCTA	CLECL1	1
6A18 total	ACACCAGCGTGTTCTGCCGA	PLEK2	11				GCTTGACCCAGCCTCATCTG	HAS2	1				TTTCATGGTTGCAGATATAA	DYNAP	1
6A18 total	TCTGGTGCTCCACCAATGCC	MAPK1IP1L	6				ATGTCCATGAAGTCAGGTGA	hsa-mir-6853	1				TGTGATTTCACATTCATTCG	ESRRG	1
6A18 total	TGAACAATATTGCGCACATC	USP48	5				GTGATGACATTTGAGCGTTT	MBNL3	1				GCTTGACCCAGCCTCATCTG	HAS2	1
6A18 total	TTTCATGGTTGCAGATATAA	DYNAP	3				ATCCGGCCTTGCCCCGACCC	MEF2B	1				TTCCCAGCTGATTGTGCTGC	hsa-mir-2278	1
6A18 total	AGTGTTGTTAATAACAGTAC	NETO2	3				AGTGTTGTTAATAACAGTAC	NETO2	1				GCTGCCTGCAGCAGCTCCCC	hsa-mir-6843	1
6A18 total	TCTCTCAGTGCCAACGACAT	SEMA4G	3				GTAGACGTCGTGAGCTTCAC	NonTargetingControlGuideForHuman_0077	1				CCCCGCCAGCTCCGAACCTT	ICAM3	1
6A18 total	ATGATCGCCCTCGGCAGCCT	ART5	2				GACCGCGTGAGATAACGTCA	NonTargetingControlGuideForHuman_0182	1				GCAGATGCCACTTCGTCTCC	KRT78	1
6A18 total	ATGTCCATGAAGTCAGGTGA	hsa-mir-6853	2				AAGAGCGCAACACAGCCTTT	OR8H1	1				AACCTTGTCCGAAGCTGACC	LZIC	1
6A18 total	GCAGATGCCACTTCGTCTCC	KRT78	2				CCCACACCGGGAAACTGTGC	PGLS	1				ATCTGCCATGGCGTCCTGGC	NonTargetingControlGuideForHuman_0887	1
6A18 total	TACTCCTTTGTTATGCTCTC	OR5D14	2				TAGAAGGCATTGACAGTCGT	PHEX	1				GAGCTTCCTCAATTGCTCGC	PROC	1
6A18 total	TTCCTCAGTGCTTCATCCAG	PNMA6A	2				ACACCAGCGTGTTCTGCCGA	PLEK2	1				CTACGACATGCTGGGGATCA	SUCNR1	1
6A18 total	CTTATTCCAGACCTTGTCGC	SYT8	2				GAGCTTCCTCAATTGCTCGC	PROC	1				ACAACATTGGCCCAGAAGCC	TSPY2	1
6A18 total	ATAACGAATGAAGCCTCGTG	TIMMDC1	2				TCGGTAATAACTTCTCGTCA	RAB4A	1				TGAACAATATTGCGCACATC	USP48	1
6A18 total	GACGGAGCTGTCATTGCAAA	TRIM29	2				TTCCCAACAGGCGTCGGGTT	TBXAS1	1				CATTTCTGATTCTGCATCGA	ZFY	1
6A18 total	GGGTCGCGCTGCCTTGCATG	ASB16	1				TCTTCTACTGTCACAAAGCG	TCP11L1	1
6A18 total	CCCCCTTCGTTAGTCGTATA	C18orf32	1				GTAAGCTGGGGGGCTGCTCA	UCKL1	1
6A18 total	TAGCGCGCGAAGTCGTAGTC	C19orf60	1				GACCTGGCCGACTACCTGCA	ULK1	1
6A18 total	TTTGTTGACATTTGTTGTTT	CCNB2	1				TGAACAATATTGCGCACATC	USP48	1
6A18 total	GACTGGAATGGCTACGCGCC	CDX2	1				GCCATGCCCTGGTCGTCCCG	XKR8	1
6A18 total	ATTGGGCTGACCTGCGCCCT	CLCN2	1				CATTTCTGATTCTGCATCGA	ZFY	1
6A18 total	TGATGACTACCGCACTGTCA	CLPB	1
6A18 total	GATGTATATCGCTCCAACAC	COQ10B	1
6A18 total	CTCTACAGGAAGAACGCCTC	EPN2	1
6A18 total	GCGCTGCGCGACCAGCTTGC	FAM195A	1
6A18 total	GCTTGACCCAGCCTCATCTG	HAS2	1
6A18 total	GAACATTGATAATGCCAAAC	KRT32	1
6A18 total	ACAGCAGCTGGGGCGACAGT	KRTAP4-11	1
6A18 total	TGATTCCTGCGTTAAAGTCC	LOC158434	1
6A18 total	AAGAATTCCCGCGTGGTCTG	LOXL2	1
6A18 total	AGCTTCAGACTGTTATCTAT	LUZP6	1
6A18 total	CCATAATAAAAAGTGTATCC	MAN1A1	1
6A18 total	GCGCGCCTATCACGGGGACT	MCCC2	1
6A18 total	GCACCGATTCGTAGATCTTC	MLL4	1
6A18 total	TGTATCTGCCCAAACGCCAA	MPHOSPH8	1
6A18 total	TATTGGGAAAATGCTTCCAC	MTFR2	1
6A18 total	TTTCGCCCAAGAGGCTTGGG	NonTargetingControlGuideForHuman_0554	1
6A18 total	ATCTGCCATGGCGTCCTGGC	NonTargetingControlGuideForHuman_0887	1
6A18 total	CGTCTCTTCAAGCGCAAAGT	NOS1	1
6A18 total	ATTTCACCTCCAACATCAGC	NPAS2	1
6A18 total	AAGAGCGCAACACAGCCTTT	OR8H1	1
6A18 total	TCACATCCAGGTAGTTCTCC	PGA3	1
6A18 total	GCCGTCCATGCACCGCTTGA	PMEPA1	1
6A18 total	TCCACAAGTACAATGCTTAC	POLB	1
6A18 total	CCAGCTGTAAGCTGTCCGCG	POU3F2	1
6A18 total	GGATGATGGCGGCCGCCCCC	RAB20	1
6A18 total	GTGTTCCAAAAGGATCATCA	RDM1	1
6A18 total	CCTCACGCAGCGGATGACGG	SGSH	1
6A18 total	CATATGTATGATCCAATTTG	SPINK9	1
6A18 total	TCAAGTATGTCTTTGACAAC	ST3GAL1	1
6A18 total	TGCAAATGTGGGACACACAC	SVEP1	1
6A18 total	CAAGTACGAAGATATCTATG	TFAP2B	1

## Sheet: 6A18 High
	Replicate 1						Replicate 2						Replicate 3
Clone	sgRNA sequence	Gene	sgRNA count				sgRNA sequence	Gene	sgRNA count				sgRNA sequence	Gene	sgRNA count
6A18 high	ACCTTCGCCTGCCCGTACTG	RNF166	424683				ACCTTCGCCTGCCCGTACTG	RNF166	423710				ACCTTCGCCTGCCCGTACTG	RNF166	187253
6A18 high	TACACTGGTCTGCTAAGGGG	SLFN11	328748				TACACTGGTCTGCTAAGGGG	SLFN11	410538				TACACTGGTCTGCTAAGGGG	SLFN11	144591
6A18 high	GTCTATCCGTGAGACCATGA	PGC	42734				GTCTATCCGTGAGACCATGA	PGC	50621				GTCTATCCGTGAGACCATGA	PGC	19589
6A18 high	TCTCTTCAGTGAGCCCTACA	AFF3	29798				TCTCTTCAGTGAGCCCTACA	AFF3	33197				TCTCTTCAGTGAGCCCTACA	AFF3	14057
6A18 high	GTGTACATGACCAAGCCGGA	CDA	13487				GTGTACATGACCAAGCCGGA	CDA	14871				GTGTACATGACCAAGCCGGA	CDA	6097
6A18 high	AATCTGTTACTGCAGACAGA	RSF1	13086				GTCATCCGTAGTACAAGCAG	ARMC12	14187				AATCTGTTACTGCAGACAGA	RSF1	6047
6A18 high	GTCATCCGTAGTACAAGCAG	ARMC12	11789				AATCTGTTACTGCAGACAGA	RSF1	13947				GTCATCCGTAGTACAAGCAG	ARMC12	4831
6A18 high	TCAAGAAAGAAGAAAATCCA	ARPP21	10855				TCAAGAAAGAAGAAAATCCA	ARPP21	11989				TCAAGAAAGAAGAAAATCCA	ARPP21	3771
6A18 high	CAGAATGCCCTTAGGCCCCC	GNRH2	3685				CAGAATGCCCTTAGGCCCCC	GNRH2	3864				CAGAATGCCCTTAGGCCCCC	GNRH2	1796
6A18 high	GGACTTGCAGGCCATTGAGC	SLC30A2	3005				GGACTTGCAGGCCATTGAGC	SLC30A2	2876				GGACTTGCAGGCCATTGAGC	SLC30A2	1503
6A18 high	AAACAAGAGTTCCCAAGAGA	GK	2410				AAACAAGAGTTCCCAAGAGA	GK	2188				ATCACTCAAGACTCTGCATT	INIP	852
6A18 high	TTGACTTCACCGCGAGCGTA	THSD7B	1906				TTGACTTCACCGCGAGCGTA	THSD7B	1653				AAACAAGAGTTCCCAAGAGA	GK	743
6A18 high	CTCATAGTCTGCAGGGTCAT	IFT46	1550				CCGAATGGTCAACCTTCAAG	TREM1	1450				CCGAATGGTCAACCTTCAAG	TREM1	648
6A18 high	GTTAAGACAGGCCTTTCTTT	TAS2R13	1337				CTCATAGTCTGCAGGGTCAT	IFT46	1128				CTCATAGTCTGCAGGGTCAT	IFT46	537
6A18 high	CCGAATGGTCAACCTTCAAG	TREM1	1069				AGCAATGACGACCCGCTATG	AOC3	1077				GTTAAGACAGGCCTTTCTTT	TAS2R13	506
6A18 high	ATCACTCAAGACTCTGCATT	INIP	1020				ATGGTCTGGGGGGCCAACCG	SAP25	987				ATGGTCTGGGGGGCCAACCG	SAP25	314
6A18 high	CTTACCTGATGTACCCCTTG	FAM118B	704				GTTAAGACAGGCCTTTCTTT	TAS2R13	950				GATAGACACATAACAGACCG	F2R	262
6A18 high	GTACGATAATGCAGAGCTGC	XKR4	591				ATCACTCAAGACTCTGCATT	INIP	947				TTGACTTCACCGCGAGCGTA	THSD7B	243
6A18 high	ATGACTACAGAAACCTGACT	OR4K15	544				GTACGATAATGCAGAGCTGC	XKR4	858				AGCTTTGTACTTATGCTCCT	F12	205
6A18 high	AGCAATGACGACCCGCTATG	AOC3	539				ATGACTACAGAAACCTGACT	OR4K15	390				GTACGATAATGCAGAGCTGC	XKR4	152
6A18 high	AGCTTTGTACTTATGCTCCT	F12	456				CTTACCTGATGTACCCCTTG	FAM118B	312				AGCAATGACGACCCGCTATG	AOC3	127
6A18 high	TGCAGAAAACCGCAACGACC	LAX1	446				AAGTGCCCCATGTATGTGCT	SNAPC4	282				TGCAGAAAACCGCAACGACC	LAX1	105
6A18 high	ATGGTCTGGGGGGCCAACCG	SAP25	304				GATAGACACATAACAGACCG	F2R	264				TCCGCTTGCTGTATCGACTC	ZBTB24	87
6A18 high	GATAGACACATAACAGACCG	F2R	264				TGACTCAGCTTGACATCTGC	PADI4	220				CTTACCTGATGTACCCCTTG	FAM118B	79
6A18 high	CCTGGACAGTGTCGTATCCG	PGA3	210				GGTCGCCTGTGCGACATGCT	NonTargetingControlGuideForHuman_0259	215				AAGTGCCCCATGTATGTGCT	SNAPC4	67
6A18 high	GATCCTGCGCTCCCGTTTCC	PBX2	190				GCATTAGTTGCCATCAATCC	TPMT	147				CCTTAGTAAAGTTATTCAGA	RICTOR	59
6A18 high	CGCGCTCGCGCTCCAGCTGC	CHMP6	172				AGTACGCTGTCGTGATTGTT	RAB8B	135				CCTGGACAGTGTCGTATCCG	PGA3	57
6A18 high	CCTTAGTAAAGTTATTCAGA	RICTOR	171				CCTGGACAGTGTCGTATCCG	PGA3	127				ATGACTACAGAAACCTGACT	OR4K15	53
6A18 high	GCATTAGTTGCCATCAATCC	TPMT	156				CACGTGCCCTCGGACCATCG	ASB10	124				TGCAAGGCCCGATGTAGTCC	SPARC	52
6A18 high	TGCAAGGCCCGATGTAGTCC	SPARC	118				CATTCGCCCCAAGGGGACAA	TCEAL3	106				CGAGCAGACAGCGTCCGTGA	ZNF532	51
6A18 high	ATCCTGGAGTGGATGTTATG	MRGPRX1	95				AAAGGTCTGCAGCAGTGCTG	STRC	105				CGCGCTCGCGCTCCAGCTGC	CHMP6	46
6A18 high	GCGCCGCTGGCTCCCGTGGC	UNC5D	95				AGCTTTGTACTTATGCTCCT	F12	90				ACTTGAGCCCCGCAGAGATC	SLC28A1	45
6A18 high	AAGTGCCCCATGTATGTGCT	SNAPC4	90				CCTTTAGGATCAACTGCCAC	C15orf40	71				TACCACAGGGCTAGCTTCTA	MLL5	43
6A18 high	CCTTTAGGATCAACTGCCAC	C15orf40	56				GCATATTGTTGAAGTTACAG	EOMES	69				TCCCTCACCTGGGAGGGATT	RIMS3	36
6A18 high	CACGTGCCCTCGGACCATCG	ASB10	53				GATCCTGCGCTCCCGTTTCC	PBX2	69				CTTGGCCTTCTGCTGTTAGA	CLNS1A	34
6A18 high	AATGGACTCTGGAATATCCC	CASP3	48				CTTGGCCTTCTGCTGTTAGA	CLNS1A	61				AAAGTAGACCCGCAGAGCTG	FHIT	12
6A18 high	CGAGCAGACAGCGTCCGTGA	ZNF532	3				TCCCTCACCTGGGAGGGATT	RIMS3	58				GGTCGATCCGTGCAACCTCC	TSNARE1	4
6A18 high	CTCTACAGGAAGAACGCCTC	EPN2	2				TATCCACCCACTTGCTCTTT	TBC1D3	42				TTATACCTGTGAGCTCAGCC	TNIP1	3
6A18 high	ACCTCAGTCCTGCCGATCTC	GPR143	2				CATCAAGACTTCTAACGCCA	PLAC1L	37				CACCTGCTTCCGCTCCCGCG	EXD3	2
6A18 high	CGATGTCGTGCAGCGTCACG	KLHL17	2				TGCAAGGCCCGATGTAGTCC	SPARC	35				CCTTCGCAAGGTTGAGTCTT	GIMAP8	2
6A18 high	CCTGATGTGGCAACAACCTC	ATRN	1				TACCACAGGGCTAGCTTCTA	MLL5	25				TGGGGTCATCGAGTTGAACA	GLI1	2
6A18 high	GACTGGAATGGCTACGCGCC	CDX2	1				CGAGCAGACAGCGTCCGTGA	ZNF532	18				CCACGCCATCCGCCTGCTCC	GSTM1	2
6A18 high	GGGACCTTACATTCACACTT	CXCL3	1				GGTCGATCCGTGCAACCTCC	TSNARE1	5				GTTCCCGGATCCGATTCTCT	HOXC10	2
6A18 high	TTTCTGCAACTTGCCCTCAT	DDX21	1				CCTGATGTGGCAACAACCTC	ATRN	2				CTTGGCATTGTCGAGCCACC	KLC2	2
6A18 high	TGGGGTCATCGAGTTGAACA	GLI1	1				TGCAAATGTGGGACACACAC	SVEP1	2				ATGATCGCCCTCGGCAGCCT	ART5	1
6A18 high	ACATCATAGCCACGCCCTCT	KCNH7	1				GAAGACTTTCGAGCCAGCAT	CLYBL	1				GCACAAATTGTAGCCCTACC	ASH1L	1
6A18 high	CTTGGCATTGTCGAGCCACC	KLC2	1				CTCTACAGGAAGAACGCCTC	EPN2	1				CCTGCTGGACTACGGATCTC	CHAMP1	1
6A18 high	GAACATTGATAATGCCAAAC	KRT32	1				TCCGCTGCCACGTCTATGAC	GK5	1				GCTCAGTTACAATCTGCCCT	CHKA	1
6A18 high	TAGCTACCATCTCTCCAGTA	MELK	1				ATGTCCATGAAGTCAGGTGA	hsa-mir-6853	1				TGAAGCCATCATCTTCCGTA	DYM	1
6A18 high	CCAGCTGTAAGCTGTCCGCG	POU3F2	1				GAAGCCGCCATCCACGCCGT	ITPRIPL2	1				TTTCAGAAGGAGCTTCAGAA	hsa-mir-4766	1
6A18 high	GAATATGATGCTGTATTGAA	SLC39A10	1				TTGAATTTAGGGAGTGTTGG	MCMBP	1				ATGTCCATGAAGTCAGGTGA	hsa-mir-6853	1
6A18 high	CATATGTATGATCCAATTTG	SPINK9	1				GACACATTCTACACCAATGC	MYO19	1				AGAGCTCGGACAGCGGCTCC	IFI6	1
6A18 high	GGTCGATCCGTGCAACCTCC	TSNARE1	1				TCATTCAAAGGACTCTTTGG	NUP54	1				ACAGCAGCTGGGGCGACAGT	KRTAP4-11	1
6A18 high	AAGTCTGTACTTTCCATTTC	TWF1	1				CCCTTGACCTTGCATGTCAC	OR11H2	1				AACCTTGTCCGAAGCTGACC	LZIC	1
6A18 high	TGCTCAGCTGACAACTGCTC	TWISTNB	1				TGCCGGTGTCATCGCCATTT	PCDHGA1	1				ACCGGAGCTTCGACCGCTAC	MRPL38	1
6A18 high	TTGCCTTCATATGGTGTGTC	UBE2K	1				TTATACCTGTGAGCTCAGCC	TNIP1	1				CCCTTGACCTTGCATGTCAC	OR11H2	1
6A18 high	CATTTCTGATTCTGCATCGA	ZFY	1				AGAAGCTCTTCGAGAATTTG	TTC21B	1				TTGTAGTGAATGTCATCCCA	OR51B4	1
6A18 high													ACCGCGACACCAGCTCGTCC	PRMT10	1
6A18 high													TCGGTAATAACTTCTCGTCA	RAB4A	1
6A18 high													AAGCTTACCTGGTCCTAGTT	RCAN2	1
6A18 high													TTCTGATCAGTTCCAAAGCT	TTLL7	1
6A18 high													GCCTCGTCTCATTCACCATC	WDR85	1

## Sheet: 6A102
	Replicate 1						Replicate 2						Replicate 3
Clone	sgRNA sequence	Gene	sgRNA count				sgRNA sequence	Gene	sgRNA count				sgRNA sequence	Gene	sgRNA count
6A102	AAGTCTGTACTTTCCATTTC	TWF1	36324				AAGTCTGTACTTTCCATTTC	TWF1	40486
6A102	GCGCGCCTATCACGGGGACT	MCCC2	28449				CTCCTGTATGGAGCCTCATA	ZNF408	34681
6A102	TTAGTCATACCTCTTCATCT	DMC1	24610				TTAGTCATACCTCTTCATCT	DMC1	33982
6A102	CCCCGCCGACCACCACGAGC	RRAS2	21556				GCGCGCCTATCACGGGGACT	MCCC2	32070
6A102	CTCCTGTATGGAGCCTCATA	ZNF408	21385				CCCCGCCGACCACCACGAGC	RRAS2	21796
6A102	TTTGTTGACATTTGTTGTTT	CCNB2	20826				TTTGTTGACATTTGTTGTTT	CCNB2	21773
6A102	GCACCGATTCGTAGATCTTC	MLL4	15161				GCACCGATTCGTAGATCTTC	MLL4	21522
6A102	CAAGAATGCGCCAACCCCAC	NCAM1	13233				CAAGAATGCGCCAACCCCAC	NCAM1	15013
6A102	CACCACAAACACTCTAACTG	SYT4	12028				CACCACAAACACTCTAACTG	SYT4	13182
6A102	TTCTCCGAGTAGACCCTAAA	SREK1IP1	11817				TCTTCTACTGTCACAAAGCG	TCP11L1	12030
6A102	TCTTCTACTGTCACAAAGCG	TCP11L1	11050				ACATCTTGTGCACTAAAAAA	CCDC160	11484
6A102	TGATCTGAGTATTGCCAACA	MAPK6	10388				AGCAGCAGTGTGCATTTGAC	FAM76A	11412
6A102	CGAGTCAAATTTGAACATAG	MAP3K2	9705				TGATCTGAGTATTGCCAACA	MAPK6	10858
6A102	TCAGCTAATTTAACTTTGTA	ZBBX	9302				CGAGTCAAATTTGAACATAG	MAP3K2	10521
6A102	ACATCTTGTGCACTAAAAAA	CCDC160	8315				TTCTCCGAGTAGACCCTAAA	SREK1IP1	10494
6A102	AACTCATGATGAACCTCCTT	CAB39L	8165				TCAGCTAATTTAACTTTGTA	ZBBX	10235
6A102	AGCAGCAGTGTGCATTTGAC	FAM76A	7718				TTAGACATGTTCTCCTCTGC	MRPL30	8871
6A102	AACGTGTATTGTTCGTTACC	BMI1	7403				AACTCATGATGAACCTCCTT	CAB39L	8219
6A102	GATGAAAAGAGAGAGCTTAT	ABCA6	6558				GATGAAAAGAGAGAGCTTAT	ABCA6	8039
6A102	ATCGGGGTAATAGTCCACCG	RASGEF1A	5951				ATCGGGGTAATAGTCCACCG	RASGEF1A	7976
6A102	GACCTGGCCGACTACCTGCA	ULK1	5852				AACGTGTATTGTTCGTTACC	BMI1	7637
6A102	ACTTCGTGCGGGACATGCCG	NXN	5814				GACCTGGCCGACTACCTGCA	ULK1	7421
6A102	TTAGACATGTTCTCCTCTGC	MRPL30	5702				ACTTCGTGCGGGACATGCCG	NXN	7177
6A102	TCCCGAGGGACAGTTATCTC	C17orf80	5423				GAACTTGAAGATGATTTACT	RBM33	6810
6A102	GAACTTGAAGATGATTTACT	RBM33	5259				TCCCGAGGGACAGTTATCTC	C17orf80	6800
6A102	GGGTCGCGCTGCCTTGCATG	ASB16	5019				GGGTCGCGCTGCCTTGCATG	ASB16	5830
6A102	TCACCTCGACTCAGCCCATC	CELF2	4439				TCACCTCGACTCAGCCCATC	CELF2	5664
6A102	GCTCCGGCGAAGTGCCTCAC	GOLGA7B	4081				CAGGTGACTTGGCAGTCGTC	MAST2	4613
6A102	TCAAATAAAAAGGACTTCAG	hsa-mir-5089	4029				ACCGGCTCCCTCGCTGCCCG	COCH	4455
6A102	AACATCTTTGTCCCCCGCAA	CBLN4	3906				AACTCACCAGCAGTACGTGT	UBE2S	4385
6A102	GGGACCTTACATTCACACTT	CXCL3	3615				TCAAATAAAAAGGACTTCAG	hsa-mir-5089	4193
6A102	ACCGGCTCCCTCGCTGCCCG	COCH	3515				GCTCCGGCGAAGTGCCTCAC	GOLGA7B	3948
6A102	TGGACTCACCATTTATGAAC	CCL15	3284				GGGCGACATGGGCGAAGATG	EFCAB4B	3746
6A102	AACTCACCAGCAGTACGTGT	UBE2S	3194				TGGACTCACCATTTATGAAC	CCL15	3479
6A102	CCTTGATGTTCCTGGAGGAC	hsa-mir-561	3075				GCCTCGGGGCTACCGTCCCG	DGKZ	3231
6A102	CAGGTGACTTGGCAGTCGTC	MAST2	3059				TGTCCCGCTCGCGCCCATCA	RRM2	3078
6A102	TGTCCCGCTCGCGCCCATCA	RRM2	2915				GGGACCTTACATTCACACTT	CXCL3	3064
6A102	TACAGACCGAGAAGCAATTC	TTC21A	2658				GGGTCCATCTCCTGCCCATC	GAGE1	2783
6A102	GGGTCCATCTCCTGCCCATC	GAGE1	2503				TGTCCACTGCACGTGAGCAT	KIAA0895	2327
6A102	GGGCGACATGGGCGAAGATG	EFCAB4B	2367				AACATCTTTGTCCCCCGCAA	CBLN4	2258
6A102	AATTCGAACCCACAGTCTTC	BZW2	2285				AATTCGAACCCACAGTCTTC	BZW2	2085
6A102	GCCTCGGGGCTACCGTCCCG	DGKZ	1991				TGAGTCACCACTGTGGTGGG	hsa-mir-1208	1865
6A102	CTTCTGTATGACCAGACAAA	POLDIP2	1878				TACAGACCGAGAAGCAATTC	TTC21A	1769
6A102	GAAAACTGAGAGCCACCACA	HIST1H2AK	1750				CGTGGCAATCTGCGGACCAG	SLFN12L	1707
6A102	TGTCCACTGCACGTGAGCAT	KIAA0895	1565				GTATTTCCGTTTCGCCCGAG	GTF2IRD2B	1640
6A102	GATATTCTGAGAACGCCGTG	TEKT1	1486				CCGGCTCCTTGGAAGACGAT	CALR	1601
6A102	CGTGGCAATCTGCGGACCAG	SLFN12L	1437				TCAACATTCATTGCTGTCGG	hsa-mir-181b-2	1596
6A102	TGTCCCCGAAAACGTGCCGC	PCDHGA1	1304				CTTCTGTATGACCAGACAAA	POLDIP2	1508
6A102	GTATTTCCGTTTCGCCCGAG	GTF2IRD2B	1277				GTGAAAGCAATCAACAGCTC	ASAP2	1484
6A102	TGAGTCACCACTGTGGTGGG	hsa-mir-1208	1261				CCTTGATGTTCCTGGAGGAC	hsa-mir-561	1454
6A102	CCGGCTCCTTGGAAGACGAT	CALR	1247				CAGCCACCAGGACAGTTGTT	EPX	1410
6A102	GCTCCAGAAAAATGCTTATT	DRAM2	1214				TCCTCCCAGGCTCAAAGATT	DNMT1	1389
6A102	CAGCCACCAGGACAGTTGTT	EPX	1185				GAAAACTGAGAGCCACCACA	HIST1H2AK	1316
6A102	GCCAACTCAGACAGTGACTC	PRICKLE4	1127				GATATTCTGAGAACGCCGTG	TEKT1	1301
6A102	TCGTTTCCGCTTCCCGTGCT	ELF3	1037				TCGTTTCCGCTTCCCGTGCT	ELF3	1297
6A102	TCCTCCCAGGCTCAAAGATT	DNMT1	1018				GCCAACTCAGACAGTGACTC	PRICKLE4	1203
6A102	TCAACATTCATTGCTGTCGG	hsa-mir-181b-2	1000				AGCGATCGCTCTCGTTGCTC	ALDH3B2	1066
6A102	CTTCAAGAAGTGCATCGCCG	THRA	981				TGTCCCCGAAAACGTGCCGC	PCDHGA1	1059
6A102	AGCGATCGCTCTCGTTGCTC	ALDH3B2	905				GCTCCAGAAAAATGCTTATT	DRAM2	990
6A102	GTGAAAGCAATCAACAGCTC	ASAP2	893				ACACTTACTTCTTCATAATC	CHUK	852
6A102	ACACTTACTTCTTCATAATC	CHUK	867				TATTATCAAATGCCTTGTCA	DBF4	832
6A102	ATCCAGCCTTAACACGCATC	ZSCAN2	852				ATCACCCACTTGAAACTGCG	MIB1	832
6A102	ATCACCCACTTGAAACTGCG	MIB1	848				CTTCAAGAAGTGCATCGCCG	THRA	811
6A102	CTGATGTCCACCCCATGCTT	MANSC4	840				CATGGACCGCTTCCCATATG	ALPP	737
6A102	TATTATCAAATGCCTTGTCA	DBF4	824				ATCCAGCCTTAACACGCATC	ZSCAN2	715
6A102	TGTGACAATGACTCACCTTT	HIPK1	816				TCCCACTGTTCCTTGTACGT	NARG2	695
6A102	TCCCACTGTTCCTTGTACGT	NARG2	770				TGTCCGCTATCAGTTCACAC	UNC119B	693
6A102	CATGGACCGCTTCCCATATG	ALPP	757				TTCTACTGTGATTCCCGTTG	C5orf28	681
6A102	TTGTCCCTGGAAAACCAGCC	DCDC2B	722				CTGTACAATGTAGATGACCG	SLC5A12	653
6A102	GAACTTATCTGTATTAGAAA	SYT14	715				CCTACTCTCATACTGGGATG	RUNX2	640
6A102	CTGTACAATGTAGATGACCG	SLC5A12	706				TCTTGGGGTCGCCGCACCAG	PRSS57	626
6A102	TTCTACTGTGATTCCCGTTG	C5orf28	668				GCAGTCTCTAACATTCGTGC	GRM8	620
6A102	GCAGTCTCTAACATTCGTGC	GRM8	658				TTGTCCCTGGAAAACCAGCC	DCDC2B	612
6A102	GCGCTTCTTCCTCCGCTCAA	BMP3	621				CTGATGTCCACCCCATGCTT	MANSC4	611
6A102	ACCTGTGACAAAGAATCAGA	TDRKH	619				CACTGTTTAGATGAAGATTA	NUCKS1	602
6A102	CCTACTCTCATACTGGGATG	RUNX2	605				GAACTTATCTGTATTAGAAA	SYT14	584
6A102	CGGCGGGGCTCGGATAAACG	SALL4	524				CCATTGGCAAGCTACAATAA	UBE2D2	558
6A102	ACAGCAATGTTGCACTTGTC	NCOA7	468				TGTGACAATGACTCACCTTT	HIPK1	533
6A102	AACAAAATAGTTCCCAGAAA	CYP3A43	442				AGCCGATGATGCCAGTGTCA	PLVAP	513
6A102	TCGATAACTCTCCCCATTGC	HGF	439				TCACGCCCTTCACCGTGACC	TLX3	505
6A102	CTTAACTAATTGTTACATTA	KRR1	403				GCGCTTCTTCCTCCGCTCAA	BMP3	504
6A102	GGAAACGCATGTTCTTCGAG	TCTE1	403				TGATGAGAACCTGTGCATAG	CYP2D6	487
6A102	CCATTGGCAAGCTACAATAA	UBE2D2	395				CTTAACTAATTGTTACATTA	KRR1	474
6A102	TCTCCCCAGGAAGTATCTTC	MS4A2	382				TCATCTTGCTTACATTCCTG	hsa-mir-8066	437
6A102	GTCAGCGTCACAGCAAACAC	LILRB3	365				CGGCGGGGCTCGGATAAACG	SALL4	428
6A102	TCGCCATCTACGAGACTGTG	SLC25A10	365				TCTCCCCAGGAAGTATCTTC	MS4A2	416
6A102	CTGCAATCTCGATGATAGTA	ARHGAP30	343				AACAAAATAGTTCCCAGAAA	CYP3A43	412
6A102	CACTGTTTAGATGAAGATTA	NUCKS1	337				CATAGCCATTCCTGTCATCG	SLC46A3	404
6A102	TCACGCCCTTCACCGTGACC	TLX3	334				CAACAGCCTGGATCCCCACC	SSC5D	404
6A102	TCTTGGGGTCGCCGCACCAG	PRSS57	316				CTGCAATCTCGATGATAGTA	ARHGAP30	356
6A102	CTTCGATCCGCCGCCCTTCC	SOWAHB	310				GCACTACGGCCCCGTAGAGT	NGB	332
6A102	GGTGAACGGGCTCACGTTCG	ADARB2	308				TGACAACACTTACTACAAAG	TPX2	325
6A102	TTTGACAGGAGTCTCATAGA	ZNF763	302				CCGTGTACAAGTTACATTGA	RARRES1	315
6A102	CCGCCCTTCGATGCTTGGGT	hsa-mir-3182	288				TCGCCATCTACGAGACTGTG	SLC25A10	310
6A102	GCCTAACCATATGCCTATGC	SS18	285				ACCTGTGACAAAGAATCAGA	TDRKH	292
6A102	GGACTTTGCTGCGGAACCTG	AAR2	284				GCCTAACCATATGCCTATGC	SS18	289
6A102	TGCAGGCTTCATAATCTTTC	BBS4	268				CGTCGTTGAAATTCATCGTA	PPP1R3C	273
6A102	CTTATGATTAGCAAGACTTG	ZNF679	255				ACGCCCAATGAAATCATCCG	HKDC1	272
6A102	CCGTGTACAAGTTACATTGA	RARRES1	249				TCCCCCAGGTACCTTGACAC	RFX2	272
6A102	AGCCGATGATGCCAGTGTCA	PLVAP	248				GACAGTCCCGTCGTAAAACT	FOXG1	263
6A102	ACATTGTTTCAGTGCCCAAG	hsa-mir-635	247				GTCAGCGTCACAGCAAACAC	LILRB3	259
6A102	ACGTTTAAGATTCCGCACTT	FAM209A	238				CTTCGATCCGCCGCCCTTCC	SOWAHB	255
6A102	AAAGAATCCTGTTCGCTTGT	SPG7	226				TGTCCTCTCCTGCCCTGTCC	hsa-mir-6165	242
6A102	TGACAACACTTACTACAAAG	TPX2	223				GGTGAACGGGCTCACGTTCG	ADARB2	234
6A102	CAACAGCCTGGATCCCCACC	SSC5D	216				ACAGAGATACTTTGTGCTCG	OSBPL7	226
6A102	ACGCCCAATGAAATCATCCG	HKDC1	215				AGTCGTTCTCCTACGTGCAA	TMC7	221
6A102	TCCCCCAGGTACCTTGACAC	RFX2	205				GGACTTTGCTGCGGAACCTG	AAR2	219
6A102	TCATCTTGCTTACATTCCTG	hsa-mir-8066	193				TCGATAACTCTCCCCATTGC	HGF	219
6A102	CATAGCCATTCCTGTCATCG	SLC46A3	186				TCAAGACATTCATAGCATTC	E2F6	217
6A102	TGTCCTCTCCTGCCCTGTCC	hsa-mir-6165	177				CGAGCAGCCCTTTATTGTGC	WDR91	215
6A102	AGTCGTTCTCCTACGTGCAA	TMC7	168				TTTGACAGGAGTCTCATAGA	ZNF763	194
6A102	TGTCCGCTATCAGTTCACAC	UNC119B	162				AAGTGACAGAGCCCGTCATT	ITGB6	193
6A102	TTTCAGCTTGGAACTGCAGT	FLVCR1	151				GGGGTCCACGGTTTCCGCCG	FSCN1	186
6A102	CCACAAACTCTCCAGCCCGA	HTRA4	139				TCTAGATGGTGATAGTAGCC	MBL2	184
6A102	GACAGTCCCGTCGTAAAACT	FOXG1	131				CGTATTTGAGCTGCCTGCAA	CCDC127	179
6A102	TCCAACAGTTAAAAGAATAT	GOLGA8O	131				ACATTGTTTCAGTGCCCAAG	hsa-mir-635	177
6A102	GGACGGTGTCTACTACAACC	JOSD2	131				TGCAGGCTTCATAATCTTTC	BBS4	175
6A102	ACCAGGAGCCTTTCAAAGTG	SNTG1	127				ACAGCAATGTTGCACTTGTC	NCOA7	172
6A102	CAACACCCCTCAAATGAATC	IL33	121				CCGGGGACGCCAGCGGCACG	PTPLB	162
6A102	TGCACCTTCTAAGCCAGTTG	SF3A1	121				CCGCCCTTCGATGCTTGGGT	hsa-mir-3182	148
6A102	CTCCTCCATGCCTTGAGTGT	hsa-mir-532	117				CCACGCCATCCGCCTGCTCC	GSTM1	147
6A102	ACAGAGATACTTTGTGCTCG	OSBPL7	117				TTCCTTGCTTGTCACATGCC	DDX60L	141
6A102	CTCTTGCCCTGCGTAATGTG	COPS7A	114				ACGTTTAAGATTCCGCACTT	FAM209A	131
6A102	TGACTCCCAGGGACTGCCTT	hsa-mir-3199-1	113				ACCAGGAGCCTTTCAAAGTG	SNTG1	124
6A102	GACTGGCGCTGTCCTTGCGC	ITGA7	111				AAAGAATCCTGTTCGCTTGT	SPG7	118
6A102	TCAAGACATTCATAGCATTC	E2F6	110				ATATACTGCGTCCGAAACTG	WDR13	116
6A102	TTGCATCTTGCCTCGCATAT	RNASE13	108				GGATATGGTGCACAACCACC	PTPN3	115
6A102	AAGTGACAGAGCCCGTCATT	ITGB6	97				CCACAAACTCTCCAGCCCGA	HTRA4	104
6A102	GACGCCCTAATGCCCATCGT	NonTargetingControlGuideForHuman_0335	94				CAACACCCCTCAAATGAATC	IL33	100
6A102	GGAACAGCATCGCTTGCCAT	ZSCAN32	92				TGCACCTTCTAAGCCAGTTG	SF3A1	97
6A102	TCTAGATGGTGATAGTAGCC	MBL2	85				TCCCCTTTGCTTTAACATGG	hsa-mir-302c	95
6A102	GGGGTCCACGGTTTCCGCCG	FSCN1	83				GACTGGCGCTGTCCTTGCGC	ITGA7	95
6A102	GCTAAACCCACCTGAAGCGC	AUP1	81				TCCAACAGTTAAAAGAATAT	GOLGA8O	94
6A102	TTCCTTGCTTGTCACATGCC	DDX60L	81				CTTATGATTAGCAAGACTTG	ZNF679	91
6A102	CGTCGTTGAAATTCATCGTA	PPP1R3C	78				CACCCCACAGTAACTTATTG	LRRTM3	86
6A102	TGATGAGAACCTGTGCATAG	CYP2D6	72				GACGCCCTAATGCCCATCGT	NonTargetingControlGuideForHuman_0335	86
6A102	CGAGCAGCCCTTTATTGTGC	WDR91	70				CTGCCCGCTCCTTGATCAGA	LILRB4	82
6A102	TACCGCGTCAATCTTCTCTG	TMEM260	66				ACTGATTGATGTCCACACTC	GPR179	77
6A102	TCTCTTCGCCGCCTGCGAGC	ASMT_X	65				TCCTTCAGAGAAGAGTTATC	IRAK3	76
6A102	CCGGGGACGCCAGCGGCACG	PTPLB	61				TTACCCAGCTGATCAGTTTA	SOX6	74
6A102	GGATATGGTGCACAACCACC	PTPN3	61				TCTCTTCGCCGCCTGCGAGC	ASMT_X	67
6A102	GCACTACGGCCCCGTAGAGT	NGB	60				CGGCGAACTAGTGCCGATGC	KIF26B	67
6A102	CATGTTTCCGGATGCTACGC	C7orf55	59				TTTCAGCTTGGAACTGCAGT	FLVCR1	66
6A102	TCTGAATAGGAAGTGTCATG	FECH	55				AACGCACCATCTCAGTGTCT	IGFBP6	62
6A102	TGCCCAATGCTACTGAAAAA	GPR132	55				GACGCTGACCGCCAAGCGCA	ATP1A3	61
6A102	CTCTTCAATGCGGTCTCCCG	TRPV2	54				TCTGAATAGGAAGTGTCATG	FECH	59
6A102	CGGCGAACTAGTGCCGATGC	KIF26B	53				GGTCCAGTCCGGCTCCTGCC	hsa-mir-4673	59
6A102	GGTAGTCGCCCATTACATTG	CAPZA3	52				TACTTGATACCCACACTGCC	hsa-mir-4692	59
6A102	GGGTGCAGCAGTTCACGTCT	ABCB6	51				AACCTCTTGGTCTGTGCACA	NT5C2	59
6A102	GGTCCAGTCCGGCTCCTGCC	hsa-mir-4673	50				GTGTGAAACGCGCCTACCAT	KIT	57
6A102	TTCATCTTCACCCGTGATGT	TSNAX	47				GCCCTTCAAGACCATCGACT	ST3GAL1	56
6A102	CTTCTTGAGCCCAACATTGC	BCL2L15	45				CTTCTTGAGCCCAACATTGC	BCL2L15	54
6A102	GCCTTCCTCTGCGGGTCTTG	FAM90A1	45				CTGTCGCCCCATCATGGTAT	KIF1C	54
6A102	GAAAGCTGAACCTGAATGTC	FAM194A	41				ACTCGAGCTCGACATTCAAA	CCT7	49
6A102	CACCCTCCCGCCACACGAGC	TRABD2B	39				CCAAGGCTTCCTGGGGCTGA	hsa-mir-647	49
6A102	CATCGGTATCCGGGTAGCAA	RHOV	36				TTGCATCTTGCCTCGCATAT	RNASE13	49
6A102	GCCCTTCAAGACCATCGACT	ST3GAL1	34				TCTAGCTTCTCTTCTGACCC	MKI67	46
6A102	CTGCAATGATAATATTCTGA	DEFB131	33				CTGATTGAAGACTATGGCGA	PURG	46
6A102	GATTCAAGTCTCGCAAAGAG	PABPC4	30				GCTGAATTCGATCATTATGT	ENPP4	45
6A102	ACGTGCCTGAGGGCTACTCC	CGREF1	29				CTCTTGCCCTGCGTAATGTG	COPS7A	44
6A102	CACCCCACAGTAACTTATTG	LRRTM3	29				ACGCCAGTCAAAAGTCTGTA	NBN	44
6A102	GAGCCCTTCTTCCAATTCAG	IQGAP2	28				TACCGCGTCAATCTTCTCTG	TMEM260	44
6A102	TCCCCTTTGCTTTAACATGG	hsa-mir-302c	27				TGAGCCGGTGGTGCAGAGCC	CPAMD8	41
6A102	GGTGATCTACCCCACCAACC	SLC7A8	25				GGAAACGCATGTTCTTCGAG	TCTE1	38
6A102	GTGTGAAACGCGCCTACCAT	KIT	22				ACGTGCCTGAGGGCTACTCC	CGREF1	35
6A102	CGAATATTTGATACCTATGT	ELMOD2	21				AGCAGAGAACTCATCAAATG	SPARCL1	34
6A102	GACGCTGACCGCCAAGCGCA	ATP1A3	15				CATGTTTCCGGATGCTACGC	C7orf55	32
6A102	CAAGATTACTGGCTTAGCAA	DERL1	15				GGACGGTGTCTACTACAACC	JOSD2	32
6A102	TCCATGGGCATTTCAGACAC	EFNB3	13				TGACTCCCAGGGACTGCCTT	hsa-mir-3199-1	31
6A102	ATCCTGCTGAAAGCTGGGCT	NPAS3	13				CCCTCACAGATTGACTACAC	AQP1	27
6A102	CCTAGAGACCACCCAATTGC	SDR39U1	13				GCACCCCAACAATGTGCTGC	ARPC1B	25
6A102	ATTCAAATTGTCTTGTCTCC	PRY	12				CCTCACACCGCTGCAATTGT	PRKD1	25
6A102	CGTATTTGAGCTGCCTGCAA	CCDC127	11				AACTACAAGTAAAAGTATCG	NonTargetingControlGuideForHuman_0882	24
6A102	CACAGCTAGTATACATGCGC	UQCC	11				CTCCTCCATGCCTTGAGTGT	hsa-mir-532	22
6A102	TCCAGCACTGGGTCGCGCCT	GPRIN2	9				CAACTCCTTAACCGAGGCTC	EID3	20
6A102	CTCTACAGGAAGAACGCCTC	EPN2	6				TTGGTATACAGGAATCCGAG	JDP2	20
6A102	TTATGTGAGCACGCCATTAC	NonTargetingControlGuideForHuman_0247	6				TTTCACGTGCCTCAAACCAG	OR51F1	19
6A102	CCCTTCACCTCTCTGCAAGC	UTP14A	6				CTGCAATGATAATATTCTGA	DEFB131	18
6A102	CGTCTACACGACAGAGGCCC	HBQ1	5				TGACGAGTGCGAGCCCGACG	TRIM44	18
6A102	CAGAATGCCCTTAGGCCCCC	GNRH2	4				CCAGCCCGCGGAGCCTGAGC	TMEM59L	17
6A102	ATTTTCATAATGCAGTCACA	hsa-mir-3118-4	4				GGAACAGCATCGCTTGCCAT	ZSCAN32	17
6A102	ACCTTCGCCTGCCCGTACTG	RNF166	4				AGGACTGTAACTCACCATAG	hsa-mir-1288	16
6A102	CTGAAGTCGGCGTGCTCCTC	TGIF2LX	4				AGACTCGTATTGTCATATTA	NonTargetingControlGuideForHuman_0612	15
6A102	AACAACCGGAATCAGACCTG	C4orf33	3				CACCCTCCCGCCACACGAGC	TRABD2B	15
6A102	CTCCAACCGTCCGTCCAGCC	CCDC43	2				GGGTGCAGCAGTTCACGTCT	ABCB6	14
6A102	TACCTACCTTGTTGCTTCCC	EDC4	2				ATTCAAATTGTCTTGTCTCC	PRY	14
6A102	AAACAAGAGTTCCCAAGAGA	GK	2				CATCGGTATCCGGGTAGCAA	RHOV	13
6A102	TCAACATTCATTGTTGTCGG	hsa-mir-181d	2				TTCATCTTCACCCGTGATGT	TSNAX	11
6A102	GCTTCCCATCTGGACCCTGC	hsa-mir-612	2				CACAGCTAGTATACATGCGC	UQCC	9
6A102	TAAGCGCCCTACAGTTTGCA	LOC100130539	2				GCCTTCCTCTGCGGGTCTTG	FAM90A1	8
6A102	AACTACAAGTAAAAGTATCG	NonTargetingControlGuideForHuman_0882	2				CCTAGAGACCACCCAATTGC	SDR39U1	8
6A102	AGGTCTCAGGCTACGTCTCC	PDLIM2	2				CGACGCTTCCCTAGTAGAGC	C3orf72	6
6A102	TCTCTCAGTGCCAACGACAT	SEMA4G	2				GCTTCCCATCTGGACCCTGC	hsa-mir-612	6
6A102	TCATGATGAATCTTCCGTGA	SQLE	2				GTTCGTGCACCGCGGCTACC	ORAI3	6
6A102	ATGATCGCCCTCGGCAGCCT	ART5	1				TTATGTGAGCACGCCATTAC	NonTargetingControlGuideForHuman_0247	5
6A102	CCTGATGTGGCAACAACCTC	ATRN	1				AGGTCTCAGGCTACGTCTCC	PDLIM2	5
6A102	CTTTGTGCCTCTCTCGCTCA	BRD9	1				CCCTTCACCTCTCTGCAAGC	UTP14A	5
6A102	GTGACCAGGGTGTAGACGTC	CARD14	1				GTGACCAGGGTGTAGACGTC	CARD14	4
6A102	CTTGTAGATATCCTGATCAT	CD2	1				TACCTACCTTGTTGCTTCCC	EDC4	3
6A102	ATTATAAGTTCTGTTACATA	CEP44	1				GCAGCCCTTGTTTCACTTTC	TCEAL2	3
6A102	GGAACCCCTCATCAACTACT	CTSE	1				CTCTACAGGAAGAACGCCTC	EPN2	2
6A102	TTACTGAGTCCCCCGCCAGC	EPDR1	1				AAACAAGAGTTCCCAAGAGA	GK	2
6A102	AGCTTTGTACTTATGCTCCT	F12	1				CTTATTCCAGACCTTGTCGC	SYT8	2
6A102	GCTTGACCCAGCCTCATCTG	HAS2	1				ATAACGAATGAAGCCTCGTG	TIMMDC1	2
6A102	CTTGATGTCTGCCAAGGTTT	hsa-mir-3913-1	1				TTGCTCAGCTACGCCATTGA	AKAP12	1
6A102	CTTGGCATTGTCGAGCCACC	KLC2	1				TCAAGAAAGAAGAAAATCCA	ARPP21	1
6A102	CGATGTCGTGCAGCGTCACG	KLHL17	1				GACTGGAATGGCTACGCGCC	CDX2	1
6A102	TCAAGAACGTTTCTACGAGT	MBLAC2	1				CTCACTCCTGATTTCATTGC	CLCA1	1
6A102	GTGATGACATTTGAGCGTTT	MBNL3	1				TTTCTGCAACTTGCCCTCAT	DDX21	1
6A102	AACGATGACGTTCCCATAGC	NLGN4Y	1				AGCTTTGTACTTATGCTCCT	F12	1
6A102	GTAGACGTCGTGAGCTTCAC	NonTargetingControlGuideForHuman_0077	1				CAGAATGCCCTTAGGCCCCC	GNRH2	1
6A102	ATTTCACCTCCAACATCAGC	NPAS2	1				GCTTGACCCAGCCTCATCTG	HAS2	1
6A102	GTCTATCCGTGAGACCATGA	PGC	1				CGTCTACACGACAGAGGCCC	HBQ1	1
6A102	CCAGCTGTAAGCTGTCCGCG	POU3F2	1				CAGTAGTAGCATCGAGTCCG	KIAA0141	1
6A102	GGACTTGCAGGCCATTGAGC	SLC30A2	1				CTGTGGGTACCTCCTCATAC	KRT82	1
6A102	TTTCTGATGCTCTTAGTGAG	SNX6	1				CCTCACTGTAGATGTTCTTC	LMNA	1
6A102	ACATCACTTATAGAAGCTTC	STXBP4	1				TGTATCTGCCCAAACGCCAA	MPHOSPH8	1
6A102	GATGCGCACCAACCCTACGC	SYCE3	1				CAATGCCCATCACTGTCTTG	OR51B4	1
6A102	TGTCCAGACAGATCACACCT	UBE2E2	1				AAGAGCGCAACACAGCCTTT	OR8H1	1
6A102	GTACGATAATGCAGAGCTGC	XKR4	1				GTCTATCCGTGAGACCATGA	PGC	1
6A102	CATTTCTGATTCTGCATCGA	ZFY	1				TCCACAAGTACAATGCTTAC	POLB	1
6A102	AATGCCTGAACCCAGCGCAG	ZNF461	1				ACCTTCGCCTGCCCGTACTG	RNF166	1
6A103							TTAGGATGGATTGGATGCTT	ROCK1	1
6A104							GGACTTGCAGGCCATTGAGC	SLC30A2	1
6A105							TACACTGGTCTGCTAAGGGG	SLFN11	1
6A106							CATATGTATGATCCAATTTG	SPINK9	1
6A107							AATGCCTGAACCCAGCGCAG	ZNF461	1

## Sheet: 6A107 Total
	Replicate 1						Replicate 2						Replicate 3
Clone	sgRNA sequence	Gene	sgRNA count				sgRNA sequence	Gene	sgRNA count				sgRNA sequence	Gene	sgRNA count
6A107 total	CTGGAGCAGCCCCCCTCTCC	TEAD3	109047				CTGGAGCAGCCCCCCTCTCC	TEAD3	67383				CTGGAGCAGCCCCCCTCTCC	TEAD3	92109
6A107 total	TGTATCTGCCCAAACGCCAA	MPHOSPH8	75519				TGTATCTGCCCAAACGCCAA	MPHOSPH8	53886				TGCAAATGTGGGACACACAC	SVEP1	71655
6A107 total	TGCAAATGTGGGACACACAC	SVEP1	72467				TGCAAATGTGGGACACACAC	SVEP1	46407				TGTATCTGCCCAAACGCCAA	MPHOSPH8	66595
6A107 total	TCATTCAAAGGACTCTTTGG	NUP54	65321				TGGGGTCATCGAGTTGAACA	GLI1	44748				TCATTCAAAGGACTCTTTGG	NUP54	66385
6A107 total	TGGGGTCATCGAGTTGAACA	GLI1	55047				TCATTCAAAGGACTCTTTGG	NUP54	40374				TGGGGTCATCGAGTTGAACA	GLI1	53824
6A107 total	AGGTGCGGCTGTCCCGGACC	LRP10	47611				AGGTGCGGCTGTCCCGGACC	LRP10	31963				AGGTGCGGCTGTCCCGGACC	LRP10	42982
6A107 total	GTTCCGCCGAATGGCGGAGA	C1QA	35653				GTTCCGCCGAATGGCGGAGA	C1QA	26918				TCCACAAGTACAATGCTTAC	POLB	36147
6A107 total	TCCACAAGTACAATGCTTAC	POLB	34646				TCCACAAGTACAATGCTTAC	POLB	24317				GTTCCGCCGAATGGCGGAGA	C1QA	31875
6A107 total	AGAAGCTCTTCGAGAATTTG	TTC21B	26706				AGAAGCTCTTCGAGAATTTG	TTC21B	21298				GACAATGTATTTGGCACCAG	FUCA2	23522
6A107 total	GACAATGTATTTGGCACCAG	FUCA2	26574				GACAATGTATTTGGCACCAG	FUCA2	17530				AGAAGCTCTTCGAGAATTTG	TTC21B	21148
6A107 total	GTGAAAAGCTTTGGACCATC	CAPN13	19925				GAGAAGTTGTTCTCTCATTT	CCDC146	16307				GTGAAAAGCTTTGGACCATC	CAPN13	17823
6A107 total	GAGAAGTTGTTCTCTCATTT	CCDC146	17476				GGTCATGAGGCTAACAAGGT	hsa-mir-4474	10930				GAGAAGTTGTTCTCTCATTT	CCDC146	14924
6A107 total	AACATCTTTGTCCCCCGCAA	CBLN4	14982				GTGAAAAGCTTTGGACCATC	CAPN13	10545				GGTCATGAGGCTAACAAGGT	hsa-mir-4474	14856
6A107 total	GGTCATGAGGCTAACAAGGT	hsa-mir-4474	13734				AACATCTTTGTCCCCCGCAA	CBLN4	8592				AACATCTTTGTCCCCCGCAA	CBLN4	13096
6A107 total	TCGCCGCTGCCTCTCGCAGC	GFRA3	8757				TCGCCGCTGCCTCTCGCAGC	GFRA3	6137				AATTGCCATGTATCTATCAA	OR5M3	8767
6A107 total	TGGAGACCGTGCGTGCCATA	GPR32	7677				AATTGCCATGTATCTATCAA	OR5M3	5637				TGGAGACCGTGCGTGCCATA	GPR32	8277
6A107 total	AATTGCCATGTATCTATCAA	OR5M3	7301				TGGAGACCGTGCGTGCCATA	GPR32	4787				TCGCCGCTGCCTCTCGCAGC	GFRA3	7302
6A107 total	CATGCAGTGCCAAGGTTATG	FBXO45	5932				CATGCAGTGCCAAGGTTATG	FBXO45	4120				CATGCAGTGCCAAGGTTATG	FBXO45	5670
6A107 total	CGCCATGTGTCTTCGGGTAG	TTC12	4670				CGCCATGTGTCTTCGGGTAG	TTC12	3136				CGCCATGTGTCTTCGGGTAG	TTC12	4352
6A107 total	TTAACTTTCACACCTTCTTT	SUCLG2	4202				AGGTCCCCACCTTGTCATAG	C12orf10	3125				AGGTCCCCACCTTGTCATAG	C12orf10	4130
6A107 total	CACATGCATGAACACCGTAG	PPARD	4185				CACATGCATGAACACCGTAG	PPARD	2534				CACATGCATGAACACCGTAG	PPARD	3847
6A107 total	AGGTCCCCACCTTGTCATAG	C12orf10	3997				GTGTTCCAAAAGGATCATCA	RDM1	2428				CGACTTGCCATATAAGGGCT	CA4	3769
6A107 total	CGTTGTATGCCCGCACTGCT	CRTAP	3660				CGACTTGCCATATAAGGGCT	CA4	2399				CGTTGTATGCCCGCACTGCT	CRTAP	3698
6A107 total	CGACTTGCCATATAAGGGCT	CA4	3650				TCTCTGGAGACAGCTCTCTT	HNRNPA1	2267				TTAACTTTCACACCTTCTTT	SUCLG2	3301
6A107 total	CCCTGATGGCGATCGGCAAG	PI4KB	3460				TTAACTTTCACACCTTCTTT	SUCLG2	2261				TTGTGCAAGGCTTCCGTTCC	BLCAP	3272
6A107 total	GTGTTCCAAAAGGATCATCA	RDM1	3329				CCCTGATGGCGATCGGCAAG	PI4KB	2168				ATTATAAGTTCTGTTACATA	CEP44	3054
6A107 total	TTGTGCAAGGCTTCCGTTCC	BLCAP	3194				CCAGTCATCGCCTACGTTGA	HDAC3	2058				CGAGGACAACGTGCTCTACA	CECR1	2999
6A107 total	CGGTGGGGGTGATGGGCCAT	POU5F1B	2873				TTGTGCAAGGCTTCCGTTCC	BLCAP	2041				TAAAGGGCTACCGAAAAGTT	MARVELD3	2841
6A107 total	CGAGGACAACGTGCTCTACA	CECR1	2677				CGAGGACAACGTGCTCTACA	CECR1	1866				TTCCACTCACTTATCGCTAT	KDM4A	2479
6A107 total	CCAGTCATCGCCTACGTTGA	HDAC3	2409				TAAAGGGCTACCGAAAAGTT	MARVELD3	1828				CCCTGATGGCGATCGGCAAG	PI4KB	2422
6A107 total	TTCCACTCACTTATCGCTAT	KDM4A	2386				CGGTGGGGGTGATGGGCCAT	POU5F1B	1801				CGGTGGGGGTGATGGGCCAT	POU5F1B	2323
6A107 total	GTATGACGCCGTTCTCCATG	PAPL	2310				CGTTGTATGCCCGCACTGCT	CRTAP	1702				CCAGTCATCGCCTACGTTGA	HDAC3	2267
6A107 total	TAAAGGGCTACCGAAAAGTT	MARVELD3	2134				ATTATAAGTTCTGTTACATA	CEP44	1332				GTGTTCCAAAAGGATCATCA	RDM1	2265
6A107 total	TCTCTGGAGACAGCTCTCTT	HNRNPA1	2101				TCATCTCTTACATCGTCCCA	TMEM74	1283				TCTCTGGAGACAGCTCTCTT	HNRNPA1	2082
6A107 total	ATCTCACCATCCAACATACA	ZNF484	1656				TTCCACTCACTTATCGCTAT	KDM4A	1187				GTATGACGCCGTTCTCCATG	PAPL	1584
6A107 total	TGGTTGCAGCTGATGAGGAC	DAZL	1566				CTGGCGATTTCCCCCATGTC	TMSB10	1183				CCCGGAGTCTACTGGCAAAA	ANXA2R	1504
6A107 total	TCATCTCTTACATCGTCCCA	TMEM74	1383				GTATGACGCCGTTCTCCATG	PAPL	1039				CTGGCGATTTCCCCCATGTC	TMSB10	1484
6A107 total	TTCAGAGAGCCGAGTCTATG	PIGT	1349				CCCGGAGTCTACTGGCAAAA	ANXA2R	876				TGGTTGCAGCTGATGAGGAC	DAZL	1324
6A107 total	CCCGGAGTCTACTGGCAAAA	ANXA2R	1048				TGGTTGCAGCTGATGAGGAC	DAZL	873				ATCTCACCATCCAACATACA	ZNF484	1315
6A107 total	ATTATAAGTTCTGTTACATA	CEP44	853				ATCTCACCATCCAACATACA	ZNF484	843				TTCAGAGAGCCGAGTCTATG	PIGT	801
6A107 total	CTGGCGATTTCCCCCATGTC	TMSB10	708				AAATGGCTTCAGATCTTATC	TMEM155	700				ACGCACCTGGTTGCTGGTAT	SMG5	720
6A107 total	AAATGGCTTCAGATCTTATC	TMEM155	622				ACGCACCTGGTTGCTGGTAT	SMG5	547				TCATCTCTTACATCGTCCCA	TMEM74	712
6A107 total	ACGCACCTGGTTGCTGGTAT	SMG5	540				CAGTGTTTACTTGTTCTGGT	MINA	455				CGAAATGTATCAGACCCCCA	TSC22D3	445
6A107 total	CGAAATGTATCAGACCCCCA	TSC22D3	273				TGCTTCGCCCGCAACAAATT	NFASC	393				TGCTTCGCCCGCAACAAATT	NFASC	365
6A107 total	TCGGTATAGGGTGGAGCCTG	DAZAP2	223				TCGGTATAGGGTGGAGCCTG	DAZAP2	278				TCGGTATAGGGTGGAGCCTG	DAZAP2	350
6A107 total	AGAAGATATCATGACTGCTC	SAMD9	195				TTCAGAGAGCCGAGTCTATG	PIGT	261				CAGTGTTTACTTGTTCTGGT	MINA	329
6A107 total	ATACCTGTTCTTCGGCTCTT	ATP2C1	174				GCGTGCGTCCCGGGTTACCC	NonTargetingControlGuideForHuman_0013	212				GATGAGGCGCGAGCGCACCG	ZCCHC2	270
6A107 total	GATGAGGCGCGAGCGCACCG	ZCCHC2	172				GCTGAATCATCTTCATTACT	ELTD1	203				AAATGGCTTCAGATCTTATC	TMEM155	199
6A107 total	CTCTACAGGAAGAACGCCTC	EPN2	158				AGTACCAGGGATTGAAGAAC	NACA2	195				ATACCTGTTCTTCGGCTCTT	ATP2C1	178
6A107 total	TTCATATTCAAAATCCGATG	MAGEB6	153				TTCATATTCAAAATCCGATG	MAGEB6	140				AGTACCAGGGATTGAAGAAC	NACA2	175
6A107 total	CAGTGTTTACTTGTTCTGGT	MINA	152				TCCCTTGGAGAAGTTTCGAA	ARHGAP26	126				GCGTGCGTCCCGGGTTACCC	NonTargetingControlGuideForHuman_0013	171
6A107 total	TGCCACACGCTTTACCTTCG	DOK4	141				GATGAGGCGCGAGCGCACCG	ZCCHC2	123				CTCTACAGGAAGAACGCCTC	EPN2	163
6A107 total	GCGTGCGTCCCGGGTTACCC	NonTargetingControlGuideForHuman_0013	141				TTCAGTCAACGCGTCCTCCG	TMEM158	121				TCCAGTGTGAGCAGCGTCCG	SIPA1	151
6A107 total	TGCTTCGCCCGCAACAAATT	NFASC	123				GAGCACACCCTCCGTGCAGC	PDK2	111				TGCACAGCGACAAACTCGTT	CNTN4	116
6A107 total	TTCAGTCAACGCGTCCTCCG	TMEM158	118				CGAGCAACCAGATTATGATA	EPC2	109				TTGGAGTCGAAGCTCTTCAC	ADAM12	111
6A107 total	GGACGCACCATTCCGGGTGA	NonTargetingControlGuideForHuman_0400	109				ATACCTGTTCTTCGGCTCTT	ATP2C1	103				TTCATATTCAAAATCCGATG	MAGEB6	108
6A107 total	AGTACCAGGGATTGAAGAAC	NACA2	104				TCCAGTGTGAGCAGCGTCCG	SIPA1	100				CGAGCAACCAGATTATGATA	EPC2	97
6A107 total	GTCCCTCTTACTTGAGTTGC	APOA4	101				ATGTCACGTACGCTGCTGGT	ANXA4	74				ACCCTCGTTCAGCGGCTTGA	OPA3	89
6A107 total	TTGGAGTCGAAGCTCTTCAC	ADAM12	97				TGCCACACGCTTTACCTTCG	DOK4	66				ATGTCACGTACGCTGCTGGT	ANXA4	85
6A107 total	TCCCTTGGAGAAGTTTCGAA	ARHGAP26	96				AGAGAACACAGCGTGTTCAC	ASMTL_X	64				GCTGAATCATCTTCATTACT	ELTD1	77
6A107 total	ATGTCACGTACGCTGCTGGT	ANXA4	87				CAGGCGACGAGTTTGAACTG	BCL2L1	58				CAGGCGACGAGTTTGAACTG	BCL2L1	67
6A107 total	GAGCACACCCTCCGTGCAGC	PDK2	85				CGAAATGTATCAGACCCCCA	TSC22D3	57				TAAGATCATTAAAACGCCTA	BRD4	61
6A107 total	ACCCTCGTTCAGCGGCTTGA	OPA3	62				CTCTACAGGAAGAACGCCTC	EPN2	55				CGAACACGCCACATTCCTCT	PPAT	60
6A107 total	ATTCCCTTGGAAGTAATAGC	UBXN4	60				TAAGATCATTAAAACGCCTA	BRD4	48				GGACGCACCATTCCGGGTGA	NonTargetingControlGuideForHuman_0400	59
6A107 total	GTATTAAGATGCGTCTTAGA	NonTargetingControlGuideForHuman_0560	56				GCCGACCCTGTAACGCCCCC	COL5A2	47				ATTCCCTTGGAAGTAATAGC	UBXN4	57
6A107 total	CGAGCAACCAGATTATGATA	EPC2	42				TTGGAGTCGAAGCTCTTCAC	ADAM12	43				GTACATGACCTACGCCTCCC	MAP1LC3C	18
6A107 total	ATGCAAGACAGCCTCCCAGC	NonTargetingControlGuideForHuman_0816	24				ATTCTGCCTCTCACGTACAG	TAAR8	42				CTTCTGACTACCTGTTAGGG	PKN3	11
6A107 total	CTTCTGACTACCTGTTAGGG	PKN3	20				ACCCTCGTTCAGCGGCTTGA	OPA3	38				GAGGTTGGCATGCTTCGATA	CTXN3	6
6A107 total	GTACATGACCTACGCCTCCC	MAP1LC3C	12				CTGTGCAATGCATCCACCAA	OR4M1	35				CCTCCTGGCGCGGACAAGTC	MED19	5
6A107 total	GAGGTTGGCATGCTTCGATA	CTXN3	4				TACACTGGTCTGCTAAGGGG	SLFN11	33				TGCTCTCCCCTCCCCTAGTA	ACVR1	3
6A107 total	CCACGTAGGCCCGGCTTTGC	C19orf25	3				ATTCCCTTGGAAGTAATAGC	UBXN4	33				TGCTCCCCCTGTGATAATTT	DLG1	2
6A107 total	CCTCCTGGCGCGGACAAGTC	MED19	3				GGACGCACCATTCCGGGTGA	NonTargetingControlGuideForHuman_0400	30				GATCACTCCTGCCAATCTTG	DTHD1	2
6A107 total	TGCTCTCCCCTCCCCTAGTA	ACVR1	2				CTTCTGACTACCTGTTAGGG	PKN3	14				TTATACCTGTGAGCTCAGCC	TNIP1	2
6A107 total	ACCTTCGCCTGCCCGTACTG	RNF166	2				GTACATGACCTACGCCTCCC	MAP1LC3C	6				TTCCAGAGAGCAGTCCTACA	BCAS3	1
6A107 total	TACACTGGTCTGCTAAGGGG	SLFN11	2				TCAAGAGTTCTGGTTCTGTC	C15orf65	2				CTTATGAACCCTGCAAATGA	BLMH	1
6A107 total	CATATGTATGATCCAATTTG	SPINK9	2				CCCCCTTCGTTAGTCGTATA	C18orf32	1				CGATGGAGAGCTCCCGCGTG	CARTPT	1
6A107 total	GTCATCCGTAGTACAAGCAG	ARMC12	1				TGATTTGCAAACAAAACTTC	CCDC158	1				GATTCAAGACATTACTGCTA	CLECL1	1
6A107 total	TTGGCGGGAGTGAGTTTCTC	ARSG	1				CCTGCTGGACTACGGATCTC	CHAMP1	1				CACCTGCTTCCGCTCCCGCG	EXD3	1
6A107 total	CCCCCTTCGTTAGTCGTATA	C18orf32	1				GAGGTTGGCATGCTTCGATA	CTXN3	1				GAAAACGAACCTTGCCTCCT	FAM161B	1
6A107 total	TGCTCCCCCTGTGATAATTT	DLG1	1				CCTGATGAGCCCGGCAAAGC	GAP43	1				TCCGCTGCCACGTCTATGAC	GK5	1
6A107 total	TTAGTCATACCTCTTCATCT	DMC1	1				TCCGCTGCCACGTCTATGAC	GK5	1				AGAGCTCGGACAGCGGCTCC	IFI6	1
6A107 total	CAGCCGCGCGTCGCTCTTGC	EVC	1				GCTTGACCCAGCCTCATCTG	HAS2	1				CGAGAGTCCTCGTTATAACC	KIAA2022	1
6A107 total	CTCCGAGTTCTAAGTGTGTA	FAM122B	1				TTTCAGAAGGAGCTTCAGAA	hsa-mir-4766	1				AGCCACCTTCTGAATTAAGT	KLF8	1
6A107 total	CTTCTGGCCGCCCACATCGA	FGFRL1	1				CGATGTCGTGCAGCGTCACG	KLHL17	1				GAACATTGATAATGCCAAAC	KRT32	1
6A107 total	AAACAAGAGTTCCCAAGAGA	GK	1				CTTTGCCATGCAGATCCATC	KRT79	1				CCTCACTGTAGATGTTCTTC	LMNA	1
6A107 total	TCCGCTGCCACGTCTATGAC	GK5	1				CCTCCTGGCGCGGACAAGTC	MED19	1				ATCTCTCTTGAGTATTAAGC	MAP3K4	1
6A107 total	CAGAATGCCCTTAGGCCCCC	GNRH2	1				AATGCAGGCACTCTCCATAC	RSPO2	1				TTCTCCTTCAAATACAGCCC	MXRA7	1
6A107 total	ATGTCCATGAAGTCAGGTGA	hsa-mir-6853	1				GAAGTTCCACGCACTTTATC	RYK	1				CGCGGACACGTGTGCACCTC	NKX3-2	1
6A107 total	CGATGTCGTGCAGCGTCACG	KLHL17	1				CATCGCCATTGAGCGCCACG	S1PR2	1				TACTGGAGTTTGCGACTCGG	NonTargetingControlGuideForHuman_0195	1
6A107 total	GCGCGCCTATCACGGGGACT	MCCC2	1				GGACTTGCAGGCCATTGAGC	SLC30A2	1				TTACCTGCTCCAACCAAAGA	OPN1MW	1
6A107 total	ACACACCCGTTGTGTCATGA	OR2D3	1				CAGTACGATGCCCCGCTTTA	SOCS3	1				ATATTCCTTATTGCCAATCC	OR2L3	1
6A107 total	GATCCTGCGTTCCCGATTTC	PBX1	1				CTTGTCCCCTGCCTTGTACA	TMEM145	1				CCTCGATATTCTGCCGAGTC	PLEKHB2	1
6A107 total	CTTCTGTATGACCAGACAAA	POLDIP2	1				TGCTCAGCTGACAACTGCTC	TWISTNB	1				CTCACCGGACGCCCTCGTTG	PRR5	1
6A107 total	TTCTCCGAGTAGACCCTAAA	SREK1IP1	1				CTCCTGTATGGAGCCTCATA	ZNF408	1				TATGATTGTCCGTGCCATCC	SMCO3	1
6A107 total	ATGTACTTCTGGAGCTATTG	TMEM45A	1										CTTGTCCCCTGCCTTGTACA	TMEM145	1
6A107 total	GATGAGCCGGTACACTAGCG	TTC30A	1										AGTTTAAGATGATGCCTAAC	ZMAT3	1
6A107 total	TGCTCAGCTGACAACTGCTC	TWISTNB	1
6A107 total	CTGTGATGTTACCGTTATTG	ZBTB33	1
6A107 total	CTCCTGTATGGAGCCTCATA	ZNF408	1
6A107 total	CGAGAAGCTCCAACCGCATC	ZNF691	1
6A107 total	ATCCAGCCTTAACACGCATC	ZSCAN2	1

[truncated: 4 more sheets: 6A107 High, 6A117, 6A121, 6A129]
